# Supplementary material for: Use of transcriptome sequencing to understand the pistillate flowering in hickory (Carya cathayensis Sarg.)
Source: BMC Genomics. 2013 Oct 10;14:691. doi: 10.1186/1471-2164-14-691 (PMC3853572; doi:10.1186/1471-2164-14-691)
Supplement: Additional file 1: Table S1 — Summary of 454 sequencing, assembling and annotation. [file 1471-2164-14-691-S1.xlsx]

## Sheet: Table 1
	Table S1: Summary of 454 sequencing, assembling and annotation
		SampleA	SampleB
	Number of raw reads	431759	444905
	Avg.read length	332	332
	Number of Contigs	25339	26935
	Common contigs	20388	21048
	Specific contigs	4951	5887
	Annotated contigs	2478	2469
	Floral homeotic genes	48	67
