# Supplementary material for: Use of transcriptome sequencing to understand the pistillate flowering in hickory (Carya cathayensis Sarg.)
Source: BMC Genomics. 2013 Oct 10;14:691. doi: 10.1186/1471-2164-14-691 (PMC3853572; doi:10.1186/1471-2164-14-691)
Supplement: Additional file 2: Table S7 — Blast result and corresponding sequence information based on assembled 454 contigs. [file 1471-2164-14-691-S2.xlsx]

## Sheet: Blast results
Table S7 Blast results of floral relative genes in hickory.
Contig ID	Gene ID	Gene Name	Identity percentage	E-evalue	Coverage percentage
S1_contig25079	AT5G49020.1	PRMT4A	83.16	3e-07	0.94
S1_contig24633	AT3G10660.1	CPK2	82.15	3e-41	0.942857
S1_contig24632	AT2G02760.1	AtUBC2	85.93	4e-94	0.592262
S1_contig24632	AT1G14400.1	AtUBC1	84.91	1e-82	0.581845
S1_contig24593	AT2G39770.1	VTC1	80.86	1e-139	0.735951
S1_contig24191	AT3G57290.1	EIF3E1	81.95	6e-172	0.853033
S1_contig23972	AT1G56340.1	CRT1	81.56	1e-148	0.658014
S1_contig23440	AT2G32950.1	COP1	81.3	2e-87	0.869624
S1_contig23381	AT5G46210.1	CUL4	83.95	2e-54	0.990066
S1_contig23327	AT5G58230.1	MSI1	80.84	2e-150	0.736777
S1_contig22980	AT1G22770.1	GI	83.13	1e-147	0.958968
S1_contig21728	AT5G67380.1	CKA1	83.42	2e-28	0.994681
S1_contig21284	AT1G66340.1	ETR1	83.06	5e-37	0.617347
S1_contig21271	AT1G25540.1	PFT1	86.59	1e-13	0.645669
S1_contig21159	AT2G44680.1	CKB4	87.85	2e-21	0.963636
S1_contig21159	AT3G60250.1	CKB3	85.58	6e-15	0.936364
S1_contig20563	AT1G09960.1	AtSUC4	83.67	4e-31	0.61442
S1_contig20389	AT4G24620.1	PGI1	81.76	1e-180	0.549374
S1_contig17012	AT4G14540.1	NY-YB3	82.84	6e-20	0.705882
S1_contig16940	AT3G50000.1	CKA2	80.42	3e-29	0.788969
S1_contig15999	AT4G11420.1	EIF3A1	80.73	1e-91	0.950064
S1_contig15378	AT1G04080.1	AtPRP39	82.1	2e-45	0.796069
S1_contig14949	AT1G04870.2	PRMT10	84.96	6e-18	0.991228
S1_contig14907	AT1G53090.1	SPA4	81.82	2e-24	0.563342
S1_contig14637	AT3G04910.1	ATWNK1	81	3e-28	0.955326
S1_contig13243	AT5G39660.1	CDF2	87.7	1e-27	0.51046
S1_contig13074	AT5G13480.2	FY	80.85	2e-37	0.686654
S1_contig12661	AT3G02260.1	DOC1	80	2e-30	0.717345
S1_contig12489	AT5G61380.1	TOC1	81.82	6e-14	0.552124
S1_contig11743	AT3G11400.1	EIF3G1	81.23	2e-29	0.756522
S1_contig11333	AT4G35310.1	CPK5	82.14	6e-71	1
S1_contig10982	AT2G28290.1	SYD	89.6	1e-34	0.984252
S1_contig10163	AT2G02860.1	AtSUC3	80.79	4e-60	0.818182
S1_contig10025	AT4G31160.1	DCAF1	82.48	7e-13	0.64455
S1_contig08841	AT3G28730.1	SSRP1	80.81	1e-83	0.613818
S1_contig08791	AT3G11540.1	SPY	84.42	8e-38	0.912351
S1_contig08686	AT5G55760.1	SRT1	80.12	3e-42	0.968627
S1_contig05632	AT4G15900.1	PRL1	80.45	1e-53	0.945525
S1_contig04543	AT1G62360.1	STM	82.94	1e-43	0.904025
S1_contig04424	AT2G43790.1	MPK6	80.18	6e-44	0.601942
S1_contig03160	AT5G24470.1	APRR5/PRR5	81.91	2e-23	0.656766
S1_contig02855	AT5G42540.1	XRN2	80.45	5e-54	0.601716
S1_contig02855	AT1G75660.1	XRN3	82.45	3e-74	0.579657
S1_contig02833	AT4G08920.1	CRY1	92.31	9e-06	0.564956
S1_contig02714	AT1G16710.1	HAC12	80	2e-66	0.783815
S1_contig02714	AT1G79000.2	HAC1	82	2e-87	0.73526
S1_contig01898	AT4G04920.1	SFR6	87.8	1e-28	0.97619
S1_contig00347	AT4G31120.1	AtPRMT5/SKB1	83.79	2e-46	0.535316
S1_contig18441	AT5G28080.2	WNK9	85.96	2e-35	0.6
S2_contig00764	AT5G67380.1	CKA1	81.69	2e-71	0.945996
S2_contig00764	AT3G50000.1	CKA2	81	6e-62	0.931099
S2_contig00875	AT4G33250.1	EIF3K1	81.85	9e-33	0.513889
S2_contig01163	AT1G09960.1	AtSUC4	91.67	3e-10	0.604167
S2_contig01290	AT5G44200.1	CBP20	85.57	1e-15	0.95098
S2_contig01733	AT4G11420.1	EIF3A1	80.08	3e-71	0.726727
S2_contig03287	AT1G27370.1	SPL10	82.63	4e-25	0.565476
S2_contig03535	AT4G31120.1	AtPRMT5/SKB1	85.53	5e-27	0.530035
S2_contig04110	AT3G60250.1	CKB3	81.41	1e-14	0.616601
S2_contig04790	AT1G30970.1	SUF4	80.22	5e-19	0.548255
S2_contig04805	AT2G43790.1	MPK6	82.86	1e-75	0.709828
S2_contig05567	AT1G75660.1	XRN3	81.82	9e-74	0.755014
S2_contig05755	AT2G23380.1	CLF	82.76	6e-122	0.6862
S2_contig05816	AT3G54610.1	HAG1	82.31	3e-16	0.548507
S2_contig06982	AT4G32551.2	LUG	81.33	5e-27	0.825342
S2_contig07126	AT5G24470.1	APRR5/PRR5	81.91	2e-23	0.648208
S2_contig07949	AT5G49020.1	PRMT4A	80.13	7e-49	0.983539
S2_contig09978	AT2G44680.2	CKB4	84.86	1e-49	0.742604
S2_contig09989	AT3G10390.1	FLD	83.11	2e-76	0.982301
S2_contig10067	AT1G01040.2	DCL1/DICER-like/SIN1	82.62	2e-45	0.831633
S2_contig10143	AT5G28080.2	WNK9	81.82	9e-55	0.698413
S2_contig11362	AT2G28550.3	TOE1	81.29	3e-32	0.709443
S2_contig11999	AT4G35310.1	CPK5	83.66	2e-105	0.929883
S2_contig12202	AT5G67180.1	TOE3	80.17	1e-19	0.548463
S2_contig12465	AT1G09570.1	PHYA	81.52	1e-43	0.974286
S2_contig12628	AT3G22420.1	AtWNK2	80.6	3e-52	0.51728
S2_contig13542	AT5G46210.1	CUL4	81.14	4e-34	0.986711
S2_contig13710	AT5G04240.1	ELF6	82.61	2e-30	0.539007
S2_contig14782	AT1G69120.1	AP1	80.8	2e-21	0.514943
S2_contig15416	AT1G62830.1	LDL1	85.19	2e-17	0.990826
S2_contig15811	AT4G02020.1	SWN	81.74	8e-83	1
S2_contig15896	AT2G06210.1	ELF8	81.98	3e-54	0.740812
S2_contig15926	AT2G46020.2	ATBRM	82.75	2e-52	0.925253
S2_contig16809	AT4G04920.1	SFR6	80.26	9e-10	0.556777
S2_contig16836	AT3G10660.1	CPK2	80.95	8e-36	0.803357
S2_contig16928	AT5G13480.2	FY	83.5	1e-49	0.917933
S2_contig17372	AT4G05420.1	DDB1A	82	3e-80	0.681416
S2_contig17372	AT4G21100.1	DDB1B	81.46	2e-72	0.675095
S2_contig18245	AT3G12810.1	PIE1	80	3e-16	0.64759
S2_contig18302	AT3G11540.1	SPY	85.21	1e-25	0.959459
S2_contig18423	AT3G02260.1	DOC1	80	6e-08	0.580986
S2_contig18890	AT2G25930.1	ELF3	84.56	3e-22	0.5
S2_contig18961	AT3G04910.1	ATWNK1	83.64	1e-24	0.644531
S2_contig19136	AT1G66340.1	ETR1	80.91	4e-37	1
S2_contig20700	AT1G26830.1	CUL3	81.73	5e-24	0.626506
S2_contig21127	AT3G20770.1	EIN3	83.84	6e-55	0.901099
S2_contig21191	AT4G24620.1	PGI1	81.67	3e-178	0.551676
S2_contig21322	AT5G44200.1	CBP20	85.47	3e-49	0.947368
S2_contig21593	AT3G11400.1	EIF3G1	81.3	6e-30	0.729805
S2_contig22200	AT1G04400.2	CRY2/FHA	80.86	3e-13	0.545455
S2_contig23065	AT4G35900.1	FD	86.73	2e-18	0.790323
S2_contig24466	AT4G26850.1	VTC2	81.17	7e-66	0.52439
S2_contig24476	AT4G08920.1	CRY1	80.07	3e-25	0.996516
S2_contig25064	AT1G56340.1	CRT1	81.37	1e-145	0.625381
S2_contig25773	AT1G01060.1	LHY	88.36	2e-37	0.906832
S2_contig25875	AT3G45980.1	H2B	80.58	7e-37	0.670775
S2_contig26117	AT5G58230.1	MSI1	80.83	1e-154	0.830295
S2_contig26183	AT2G39770.1	VTC1	80.94	8e-144	0.69172
S2_contig26299	AT2G21660.1	CCR2	81.02	1e-10	0.867089
S2_contig26542	AT2G42200.1	SPL9	86.42	3e-13	0.794118
S2_contig26711	AT3G57290.1	EIF3E1	84.05	7e-41	1

## Sheet: Sequences Information
>s1_contig25079 length=100 numreads=12
GGTTGAGACATTCTGTAGTAGGGCTCCTTGAGATCAAGTTTGCATGaTGATGCcTGAAGTATTCCTCCctGTTCAGCACCAGGCCCCACATTTTAGcaGA
>s1_contig24633 length=315 numreads=4
aCATCCTTTTAGACcAGCTATCTCTTCTTCAGATAAGCTCTCTGCAATGACTCTAAGAGCCAATTTCTTGAACTTGTTCATGGCAGAAAATTGCTTCAAGCGACTTAAAACTGCAGAATCAAGAGGCTTGTCAGGAGCAACTCCATCAACTTGAACCCAAGGATGACACAAAACTTCATGTGCAGTTAGACGCCTTTTAGGATCTCGAACAaGCATTCTCTTCACTAAATCCTTTGCACTGTCGgAGATACTAGGCCATGGGTcAGATGAGAAGTCAAGATCACcATGCAGGACCTGTTCGAATATCTCTTGCTc
>s1_contig24632 length=672 numreads=10
AAGCAGTGGTATCAACGCAGAGtACtAtGggACCGTtAtATtCATCTGTTtCTtCTCCTATAAaGTTCTGGGGAgagACAAGATTCTTCTGAAGCGCGGTTAGGACCTCACAGGCGGTCAGGATGTCGACTCCTGCGAGGAAGAGGCTtATGAGGGATTTTAAGAGGTTGCAGCAAGATCCTCCTGCAGGCATCAGTGGTGCTCCTCAGGACAACAACATAATGCTTTGGAATGCTGTTATCTTTGGCCCTGATGATACCCCATGGGATGGAGgTACATTtAAACTGACGcTCcAGTTTATGGAGGATtATCCAAACAAGCCACcAACAGTGCGCTTTGTCTCTCGAATGTTCCATCCAAATATTTATGCGGATGGAAGCATATGCTTGGATATTCTAC…
>s1_contig24593 length=1477 numreads=39
AAGCAGTGGTATCAACGCAGAGTACATGGGGAACTCTCTGCGTAGTCTGTGACTCTggTACAGCTCAGACCCATCACCGACGGTACCAACCGTTGGGGGTGTTAGTGAAaTAAAaTCCCCGTTctGGAGATTAGGCTAGGTTCGAGGTCTTGATCCGGTGCGAATCTAAGGAAGaGCAAGCggCATATCACAATGAAGGCACTTATTCTtGTTGGAGGGTTTGGAACAAGGCTGAGGCCATTGACACTAAGTTTCCCCAAGCCGCTTGTTGATTTTGCCAACAAACCTATGATCCTTCATCAGATAGAGGCTCTTAAGGCTATCGGAGTCACTGAAGTGGTTTtGGCTATTAATTATCAACCAGAGGTGATGTTGAACTTCTTGAAGGATTTTtGAAaC…
>s1_contig24191 length=1286 numreads=54
ATTAGCTGCTCGTACACGTTGGGAAGATtGGGTTCCATGATCACAGTTCCTGACTGAGAGTCAATCTTAGCATCGAGTTTTGAGCTCCGGATAAGATTCACAATCCATCTCTCAGCCTCCTCATAATTCAAATTCAATTTCTCCGcAAGCACTCCCATGTCAATGCGCTGATGTATACGGCAATAGGTCTCAAAGATAAATAGGCGGGCATTCTCAAGAAACTCATCTCTcAGTGGTACAGTAGAAAAGTTGCCTTCTTCAACTCGTTTGCCAAGGAAGGGATCATTCAATATTACTTCTTCACACTCATTCATCTTCTTTTTtGCACCGTCAAAGTCATAGTTGACATACACACATGCTAAAAACTCTGTAATAGGATCTTTGTAAGAGTGCTGCTCT…
>s1_contig23972 length=1541 numreads=52
tttGttCGAAAatGGCTCAAaCaGTTTTGACTTAAAAAGGGATtAAaGCAAATCAGCCTCGCAGTTTTtGCATGCAGCCTACAACCGTTtCTGACAAAaCCCCCcTAcaCCACTAAAGCTTTCTTtAAAAATTTtGGACCATCTCAtGCCCAGGCTAATCTCCAGAACTGCAAGTTCTCTTCCTCACAGTTCATCATGTGTCTCCTCTtCCTTTGTTTCAGCACTGTCTGTGCTTTCTTCTAGTTTGGTGTCGGCATCCGAATCTTCTCCTGCATCATCATCAGCATCAGCATCAGCATCATCATCTCCATCCTCGGCATCAGAATCAATTGGGTCATCCTTTGCTTCCTCTTCTTCTCTCTTCTTTTCTGCCGCGTCAAATGcTGCcTTCTCAATATC…
>s1_contig23440 length=744 numreads=9
TCGACAGAGTGTGATGgAGTATGAAGAGCATGAAAAGCGTGCGTGGAGTGTTGATTTTTCGCGTACAGAACCATCGATGCTTGTATCTGgTAGTGATGATTATAAGGTCAAAGTTTGGTGCaCAAACCAGGAAGCTAGTGTTCTTAACATTGACATGAAAGCAAATATATGCTGTGTCAAGTATAATCCTGGATCTAGCAATTACATTGCGgTtGGTTCTGCAGATCATCAGATCCACTACTATGATTTAAGAAACGTCAGTCATCCACTACATGTGTTCAGCGGGCACAGGAAAGCTGTTTCATATGTGAAGTtcTTGTCAAATAATGAGCTTGCTTCTGCTTCTACAGACAGCACACTGCGGCTATGGGATGTGAAGGAGAACTTGCCAGTTCGCAC…
>s1_contig23381 length=302 numreads=7
AATGTTCAAAGACATCGAATTATCAAAAGAGATAAACGAATCTTtCAAACAATCAtCCcAGGCCAGGACGAAACTCCCGTCAGGGATTGAGATGAGTGTGCATGTTTTAACTACAGGGTACTGGCCAACGTATCCTCCCATGGATGTTAGACTTCCTCATGAATTGAATGTCTATCAGGACATTTTTAAGGAGTTCTACctGAGCAAGTACagCGGGAGGCGCTTAATGTGGCAAAATTCATTAGGTTACTGTGTGTTAAAAGCTGAGTTTCCTAAAGGCAAAAaGGAGTTGGCTGTTTCAC
>s1_contig23327 length=1607 numreads=28
CATAAGTGATGAAAaTAGTCCCAAaTGCTGTCCCCATCaCaaGCTACTTCTGGCAAAaTAATTACGAGAGAACGTCAGTTCGACACAaCAAAAaCACAAtcACTTCACATATACTTAGGGAGGACACCTAAAGTTGCACGTTCTCTAATtAATTTtCTGGCTACCTGTgTGTCAAATCTAGcTAAaaaTACACTAGGTAGCCTTTGTAGATTCTTCCGGtAAATCATCTTCATCATGGTAGATGTTCTCGGCCATCTGCCAGATTTGAAGTATGTTATCTTCAGCTACACTTGCAACAACCCAGTcTTCACTTGGGTTCCaGGAAAAaTCAGATATTTtACTCGTATGACcACCATGAaTAAAAaGTAAcTCCGGtGGTCCATCTTCAGCATCCTCTGG…
>s1_contig22980 length=853 numreads=9
ccATGGGCACAAAGCATAGACGCAAttCCTtGGGCAGTAGCTTCAATAGTTGCTTCAGCCGCTGGCACTTCAATCTGCTTTTtAtAGCATGAAATGTAACCTCCTAaCGGTTCgTGTTGAACTTCGATTCCTtCAACTTGTCGTATTGGTGGAAAAaGCAATGCTGGCTGTGAGAGTACACGGAAAaGTAAaGCTGCTGCAGCATCAGCTGCTATGCCTGCTCTCATAGACATTGCAGTCCCAATTGCACGCAAGAAaTGCAAATGCATCCAGTTCCTAGGAaGCCTAATGCCAGATACATAGTCTTCAGCAGCCCGAAGGAGTTCCACAAGTTGGACAGCAGCATCAAGTGCATCTGGAGCCCATGATGGCGGTGCTTCTAGAAGTCCAAGAaGAAGC…
>s1_contig21728 length=188 numreads=5
CcTtGGCAATTTTGAAAAGCtGGTCATGATTGTCATGCCcATATAAGAaTGGCTCcTTtCGGAAAaTCATTCCTGCAAACATGCAGCCCAGGCTCCACATGTCCAATGAATAGTCATAGTCTTGTAAGTCGACAAGTAGCTCAGGCCCCTTAAAATaCcTCGAAGCTACACGAACATTATATTCTTTA
>s1_contig21284 length=392 numreads=9
CTACTgAAAaCTTGATTGATCACAGGAAGATGAATGGGCACAGTATATCcAActGGGTTCTGCTGACGGAGAGTGTAGGAGAGTTGAAGCTCCAAGCCAGTACGtGTTGGCATCCACAAGGCACACTCTTCcAATGCCAAAGTtCTACCCAGCTCGACAAGAGTGGTTTTCAGTATAGTATGTCTGTCAAGAGTGCTTCTGATCTCATGAGTCAACATTCTGACATGACGACCTGTTTCTtCCTGAGTGCGAaTCAAGCCCATTTCTCTAtCaaGTTCTGCGGCCTTGTTTTtCAAGAACAGTTCTCtGGTTTtAACACTCAATAAATCAGGAATAATGTGTACAAGCATGAGAGCCGTTGCACaTGaaCACTGCAGCAGTTAAAAaCTTgg
>s1_contig21271 length=127 numreads=2
GCCTAGTACAACGGACAGGCTGGACAAGAGATGTTGATATTTtCTtACAGTGGCTTTCGGCTATACCCTTTGCTGGTGGTGGTTtCAGTGATGCTGCAATTGCAGAAGGgCTGGCTGAaGCTCTAAT
>s1_contig21159 length=110 numreads=10
GATTCAACATCCAAAATCAAAtCAAGtGCATAATCTAATAAGGAACTTGACTGCTTAACCCACacaGGTTAAAaTCATCTTGTAtATAATCATCATCTACTTCACAAaaa
>s1_contig20563 length=319 numreads=12
aGCTTCTCCATGAGCACCGAAGTTATTCCTAGAACAACTGAATTCagCATCAGACCAaGCGCACCCATTCTAACTCCAGTACTATAATTCTGCCCTTCATTAGGCTCACCACCATAAATCTCTCGACCCATCCAATCAGTATCAAAAAGAAGAAaTGGAAACCATCCAATCCAGGTCAAAGCAGTAACAAGCAGGATTACCCATATAGGCCCTGAAAAaTATCTAAATGTCCCAAAAAGTTCCCAGAGGAAAGCTTCTTCGGCATGaCCTGACGTTCctGGCCcATCTtCAACAaTGGGGGTGgATCTGCcACTTGAAT
>s1_contig20389 length=2157 numreads=60
CaGTGGTATCAACGCAGAGTACATggAACAAACGCAGACATGgAGGATTTGTAACATAAACCTCTCAGCATCGTGATCACCGCTCATTTCGATCCAAGAATGGCTTCTAtCTCAGgCATTTTCTCCTCTTCACCTACTCTCAAGTCCCAAAAATCCCTCCTCAAACCCACGAATTCTTTCCGTCGAGACTCGTTCTCATTCCCCACCCGTTCCAGACTCTTCGATCGGAGCTTCaGTCTCGGTTCGATTCATTCCGTCGCTCGGGAGATCTCGGCCGAGGTGTCGAAGACCGATGATGGGGTTCTGAAGGAGGCGAAGAaGAAGAAGGGGCTGGAGAAAGATCCTCGGGCGCTGTGGGACAGATACGTGGactGGTTTTACCAGCATAAGGAGCTGGGC…
>s1_contig17012 length=238 numreads=3
cACCGTTACcAAAACCCGTCGAGGAaGTGCcTCCGGcGGAGGCGTCCTTGTCACGCACCGCCACGCTcTTcTCTCCCTCcATCTCCCTGAACcTCTGCAGGTAGACCTTAGGGGCTCCACGTAGTCTTCGAaGCCGAGGGTGGTCATGgCCCAAaGCAGATCGtcGCCGTtGATCGtttttCGCTTCTCCCTCTGGCACTTGTCGgATGCCTCGCCGGTGATGAAGCTTatGAaCTCC
>s1_contig16940 length=417 numreads=3
AAGGTGGAGGTCGTTTTCGTCCGAGTGTTCGGGGCAaGCCATGTCCAGGGCTCGGGTCTACGCCGACGTCAATGGTCATCGCCCGAGAGATTACTGGGACTACGAGTCTCTCACCGTTCAATGGGGTGACCAAGATGACTATGaGGTTGTTCGAAAaGTGGGAAGGGGAAaaTaCAGTGAGGTATTTGAAGGTAtAAATGTTCCGAGCAATGAGAAATGCATTATCAAGATCCTTAAACCTGTTAAGAAAAaGaGaTAAAGAGAGAGATTAAAATACTACAGAATCTTtGTGgAGGCCcAAaTGTTGTGAAGCTGCTTGATAttGTTAGaTCAGCACTCAAAGACTCCTAGCTTGgTCTTtGAATATgTGAACAGTACAGaTTCcAAAgTTTTGTaCCC…
>s1_contig15999 length=781 numreads=5
ttAAGTATATAGAGCTGTGTGTAGACttGAAGAGAGGCCGgTTtGCCAAGGATGGACTCATTCAGTACCGTATCATCTGTCAGCAAGTAAATGTTAGTTCTTTGGAGGAGGTGATCAAGCACTTCATGCATCTATCAACTGAGCGAGCCGAACAAGCTCGCACCCAGGCACAAGCTTTAGAAGAAGCTCTTGATGTTGAAGATCTAGAAGCAGATAAAAGGCCTGAAGACTtAATGCTAaGCTATGTCaGTGgAGagAAaGGGAAaGATAGATCTGATAGGGAaCGCGTGACCCcAtGGTTTAAGTTTTTATGGGAAACATATAGAACAGTGCTTGAGATCTtACGAAACAACTCAAAATTGGAAGCACTATATGCGATGACAGCACATCGAGcTTtCC…
>s1_contig15378 length=407 numreads=4
AAGATCGACTGTGGAATATTGTgAGGGCTAATtCTTTAGaTTTTAATGCATGGAcTtCCTTGATTGAAGAGACCGAGAAGGtGGCACAGGAGAACATTTTGAAAATTCGAAAaGTTtATGACGCTTTTTTGGCAGAATTtCCTTTGTGTTATGGTTATTGGAAAAAGTATGCAGACCATGAGGCTCATCTAGGCTCTGTAGACAAAGTTGTGgAGGTTTATGAACGGGCAGTTCAAGGAGTGACATATTCCGTGGACATTTGgTtGCATtATTGCAtATTTTCCATTAGCACATAtGGGGATCCAGACACcATCAGAAGgCTCTTtGAaCGAGGATTAGCTTATGTTGgAACGGATTACTTGTCGTTCACCcTCTGGgATAAaTATATTGAaTaTGAAT…
>s1_contig14949 length=114 numreads=3
AGCACGTGCATGCTCTGACATTTTAGTtGCTTCAACTGCATAGACCTTCCTCGCACCTGCTTGCGCTGACCAAaTTGCAAGAaTGCCACTCCCAGcTCCcACATCCAAAaCaGT
>s1_contig14907 length=371 numreads=4
ccAATcTAGTATGCTCtCTTAGCTtCGATCGTGATGGAGAATTTTTtgCcACAGCTGGTGTAAATAAGAAAaTTAAAGTTTTtGAATGTGACGCAatCATAGATGAaGATCGTGATATTCACTATCCTGTaGTTGAAaTGGTTAGTAGgTCAAAGCTAAGCAGTATATGTTGGAACAGTTATATCAAAAGCCAGATTGCTTCAAGtaactttgaaggtgttgTACAGGTATgggATGCTGCAAgAAGTCAAGCAGTGATGGAAATGAGAGAGCATGAGAGGCGTGTATGGTCCATAGACTTCTCATCAGCAGATCCAACAATGTTGGCcAGTGGgAGCGACGATGGTTCTGTTAAGCTATGGAGTATCAAT
>s1_contig14637 length=291 numreads=2
CCTTCACTTtGTCAATGCATCtGGTTTTTTGCCAGAAaTAACTTtCTTGTAAATCTGGGCAGGATGGGTGcATTCACTATAGGGATATTCAAAAGTGACcATTTCCAAGATGCACATCCCAAAtGAGTAAATGTCAACCAACTCGTTGTAAgCCTCCTCATAAACTTCCGGAGCCATGAACTCCGGAGTCCCAACACAGTGAGCCGCATGCGTTTACGGAGAATCGCAGCAAGGCCGAGATCACCGAtCTTCACttCCCcTtGGTtCCCaTtAAcGAAGATAttGTCACac
>s1_contig13243 length=239 numreads=2
gTGCTCCTTAAAaTCTTCAAAGAGTGAAGAAGAACGTAGCGAGTCTAGTAATtCACAaGAAAAACCCCTGAAGAAGCCTGACAAGATCCTTCCATGCCCCCGTGCAATAGCATGGACACCAAGTTCTGTTACTACAATAATTACAaTGTCAACCAACCTCGGCACTTCTGCAaGAATTGCCAGAGATACTGGACTGCTGGTGGGACAaTGAGGAaTGTTCCAGTGGGTGCGGGTCGTCg
>s1_contig13074 length=517 numreads=8
tttGCACGATGCCAAGAAGAGCGTTCATTGTCTGGCCATGgTTGGGATGTGAAGAGTGTTGACTGGcACCCTaCAAAATCTCTtCTAGTTTCAGgTGGGAAAGACAACCTTGTGAAACTTTGGGATGCCAAAaCAGGAAGAGAGCTTTGTTCATtCCATGGTCACAAAaaCATGGTGCTCTCCGTGAAaTGGAACCAAAATGGTAACTGGGTGCTAACTGCCTCAAAGGATCAAATCATCAAGCTTTATGACaTTAGGGCTATGAAAGAGCTTGAGTCTTTTCGTGGACATCGGAAaGATGTGACTGCGCTgggCTtGGCACCCATTCCATGAAGAatACTTTGCcAGTGGGAGTTTTGATGGTTCcATTTtCCATTGGCTtgTGGGGTAAAgTCTTTT…
>s1_contig12661 length=467 numreads=5
aGGGATTTATCCTGCACAAGCTTATAGAGCTCCTTGGAAAATTTTtAGAGGTTCCCAATGTTAGATCCAGATTCATGAAaGACAATCTGCTCTCCGAAATCCTTGAAGCTCTTATCGTCATCCGTGgCTTGATAGTGCAAAaGACAAaGTTGATTAGTGATTGCAACAAGCTTctaaaagaTCTTCTTGATAGCCTTCTGCTCGAGAGCAGCGAAAAtAaGCGACAGTTTAtCCGGGCCTGTATCTGTGGTTtGCAAATCCatGGAgaggagcgtaaaggacgaacttctctGTTTATCTTAGAGCAGCTCTGCAATCTAATCTGCCCATCAAAaaCCAGAGCCCACCTATCTGTTGgTTCTTaacaaggcacacacTCAaGAAGAaTtCATCAgAGgA…
>s1_contig12489 length=259 numreads=2
CTTgAGGCTtGgAGCAGCAGACTATCTTGtAAaGCCTTTACGCACCAATGAGCTaTtAAACCTGTGGACCcAcATGTGGAGAAGAAGGCACATGCTTGGACTGGCAGAGAAGAACATTTTAAACtACGACTTTGATCTAGTGGCATCAGACCcTAGTGATGCTAATACAAACAGTACTTTGTtCTCGGATGACACAGATGAAAAATCTCGGAGGAGCACCAACCCTGAAATGGGATTTTCAaCCCATCAGgAAGATGAg
>s1_contig11743 length=345 numreads=8
aaaGTACTCATTATAAaTACTAGGTAATTGTCcTCAAAaGACTGgAGAGAGAGAGAGAGAGGCCGGGgATGTTCGGGCTGGTGATCTAGTTTGCTCTTGGtGTGGCCCATTCAACTCGAAGGATTAAATTGTCATAACCATAACCATTAAGTTTGTTGATGGCTCTCTGAGCATCTTCTCTGTTCACAAAGTTAACAAAACCAAATCCTCTGCTCATGCCAGTCTTCTGATCAATGGCAACATAAACTCGGCTTACAGCACCAAAAGGCCGGAAAaGCTCCTGCAAATCGGGTTCCCGGGTGTCCTCTGAGAGGTTGGTGACCCGAACAGAGTTTTCATCATTCC
>s1_contig11333 length=514 numreads=4
gggCTcTCTGTTttCTTCAAGCCAGGgCAAGTTTtCaCTGATgTGGtttGGAAGCCCATATTATGTCGCACCcGAGGTACTTCTCAAGCATTATGggCCAGAAGCAGATGTATGGACAGCAGGGGTCATACTGTATATATTGCTAAGTGGTGTGCCACCATTTTGGGCAGAAACGCAGCAAGGAaTATTtGATGCGGTGTTGAAGGgACATATTGACTTTGAATCAGACCCATGGCCCCTAATATCTGACAGTGCAAAAGaCTTAATCCGGAAAATGCTGTGTTCTCAACCTTCAGAACGTTTAACTGCTCATGAAGTTTTATGCCATCCATGGATAGGTGAAAATGGAGTTGCTCCcGATAGAGCGCTGGATCCTGCAGTACTGTCTCGTCTCAAGCA…
>s1_contig10982 length=127 numreads=4
tCTTCTGGCCAATTCTATGAGCCCTTGCCtGCGCTTGCAGATCAACCTGTGGATTCCAGTCGGTGTCGAaTATGATCACAGTATCAGCAGCTTGAAGATTCACTCCAAcACCACCAGCTCGAATGCT
>s1_contig10163 length=572 numreads=5
aTGGCTATGtGGTCcAaTCACAGGtCTTGTGgTTCAACCcTGTGTTGGTATTTGgAGTGATAAATGCACTTCTAAATatGGAAgAaGAaGGCcaTTtATTCTTATAGgATCTCTCAtGATCTCAGCAGCaGTGATATTAATcGGGTTTTCtGCAGACATTGGaTATTtATTAGGTGATACGAAGGaGCATTGCAGgtacccgaatgagggcagctattgtatttattattggtttttggatgctagatcttgccaacaatacagtgcaGGGACcAGCTCGTGcACTTCTGGCTGATCTATCAGGCCcTGATCAACGTAaTtCATCaaaTGCTGTATTCTGCTCATGGATGACTGTTGGaaaCatcctgggattctctGCTGGTGCTAGTGGaaattggc…
>s1_contig10025 length=211 numreads=8
ggtgATgTGATTTATGCAATCcTTCGGAGAAATCTTGAGgATGTAATGTCAGCtGTTCACACACgtCGAGTCAAGCATCCTCTCTTTGCTGCTTtcGCACGGTGGATGCAGTCAACTACTCTGACATTtCCACcATACCTGTaGATCGTTGTGtCCTTGACTTTGCaacaGAGtcGACAGATTCCTTtGtAGGGTtGATTACAaTGGATGA
>s1_contig08841 length=1129 numreads=13
tttAGtAACTttGgAACCAGACAAGCCACGCAaTATtGTGgTGAAACTTCATGAATGAGTCCCTTATAAGATGGTTCTAACTTGTCCTTATATTTGGTGTtCAAAaGATCTTCACTTATTGACAGGgCGTTATCGACTACATAGTCAGTTTCAAACTGCAACACTATATGTGGGTACAAAGTTTGCCCTTTACGGATTGGTGGATCAAGGGTAACAACAACAAATGTATGTGGCTGGTTAGACTTAGGAAGCAAAAACAGACGAACAACACTGCTGtATTGAATCTTGAAATCATTAGCCTGTCCTTGAAGCCGTAaGAATGATAGATGAAGTTCAACATTGTATCGCCCCCTTGGTGTGAGGATTGCAATGCCcTCAAaGGTAACcACAGCTtCTTCA…
>s1_contig08791 length=251 numreads=2
CGAcAAAGCCAACTGaTAaCATCTaCAGCTTTATCGAGgTTGTCTCTATCTTtGTATTTACTCcAaGATTgTtGCATGCcTCCGCACATTGGGGATTGAaGTGGAAAGCAAGTTCATAGAaTACGATAGCcATATCAAaTTTAAGCATTtCACcaTAAGCAACCCcTAGATTATACATAGCATCAGCATAGTGCcAATTATAATACAATGCcTTCTTGTAATATCCcACACcTtGATTGATGTCTCCcTcc
>s1_contig08686 length=510 numreads=5
AATGACATGGAAAAGATCAATCCTGACAAATGgTGGAATCTGCAGGTTAAGTGAGTCCATGACACCTGCAATAACCTTATCTACACGCCCGTGGATCACcAAACTTGCTTTCTTGTCCTTTGGAGTTTTCTGAaGATTCACAATGACAATCTTtCCCCACcACGGAGTGATTTAAGAGGAAGGTTACATGCTGGAGTTATTTGCAAACTTGTCCCcAAACATAAaTACAACATCAGCCATCCTGCAGTGCTTCTCAGCAGGATCcATCTCcTTcGAGGgTAaGgCATCCTCCCAGTCAAGAaCCGTATCCTTAAGTTTtGCTCCACATTTTACATCAGAACAaCGTCTtGaTGTCTCcTtCAAaCCAATAGTTTCCACcTCAAAGTCCCGcAAGTACTC…
>s1_contig05632 length=514 numreads=13
AAAACTCACACTAACAGgACACATTGAACAAGtACGAGgCCTtgCTGTCAGCAGCAAACATACTTACATGTTTTCTGCtGGTGATGACAAACTAGTTAAATGTTGGGACCTTgagCaGAaTAaGGCCATCCGATCTTATCATGGTCATCTAaGTGgCGTCTATTGCTTGGCTCTtcATCCCACtATTGATGTTTTGCTGACTGGGGgACgTGATTCTGTCTGCCGGGTTTGGGATATTCGTAGCAAGGCACAGATTTTtGCTCTAACTGGGCACGATAaCACTGTTTGCtCGGTGTTtACtCGaCcTGTGgATCCACAAGTTGTTACTGGCTCTCATGACTCTACCATCAAGTTTTGGGACCTCAGATTCGGAAAAaCAATGCTTACTCTCACTCACCa…
>s1_contig04543 length=323 numreads=3
tGCTGAGgATCGggAGCTAAAAGGTCAGCTTTTGCGCAAGTACAGTGGATATTTAGGCAGTCTggaaCGGAGTTCATGAAGAAGAAGAAGAAAGGGAAACTGCCAAAAGAAGCTAGGCAACAGTtGCTTGATTGGTGGAGCAGGCATTACAAaTGGCCTtATCCATCGGaGTCGCAGAAGCTGGCTCTTGCAGAaTCAACAGGCCTGGATCAGAAGCAAATAAaCAACTGGTTCATAAATCAAAGAAAACGACATtGGAaGCcTTCcGAaGAtATGCAGTTtGtGgTAATGGATGCTGCCcaTCaGCAtATtACATGGACAAt
>s1_contig04424 length=721 numreads=9
aaGAaGATTGCTGGGCTTCAAGTCTCTGTGCAGAACATTTGCAGAATGTATGTATTTCAATCCGCGGAGGATCTGATATAGGAAATACTGACAATGCTCCTCTGACAACGCTTGATTGGAACGAATAATCTGATGCAGGTCAGTGTCCATTAGCTCATAGGCaaTaTAAACATCGTTAAATGCCTCCCTCTGTGGGGGAGgTATTATATCCCTGATTGCAACAACGTTTtCATGATCCATGTGgCGAAGCAGCTTGATCTCCCTGAGAGTCCtCTTGGCGTCGATCTTGTTGTCGAACGCATTCGCAATCTTTTTtATAGCCACGTGTTCGTTCGCCTCcGAGTTCAAAAACGaGCAAaCGATGCCGTATGCGCCTTTGCCGATGGGCATGATGGGGGg…
>s1_contig03160 length=303 numreads=15
AACcGTTTGTCTTCTCCAAACATGCTGCCACAAATTTCTCAGCTCATTTCTCCTAATAGGCTTTACAAGATAGTCAGCAGCACCTCTCAGCATGCATTTATAAACAGTGCTTATTGAATCCTGTGAGGACATCATTATgaCTGGGATGTTTTtGCTAATCTCATGCTCCATGGTTAGTGTAAGtAGAGCAAATCCcgATATTGCCGGTAAATCCACTTCTGTCAGTATGAGGTCTATGTTATGGGCTCTTTCCTTCAGTATCTCCCACGCTTTTAAGCCATCAGAAACAGCAACAACTCTGAA
>s1_contig02855 length=816 numreads=13
AAGCAGTGGTATCAACGCAGAGTACATGGGGAGGTCGTCGCATATTCTATATCCTTCTGTCTgAAACACTCAATTAGGGTTaGGgCTACTCTCTTtCGTCTTCTCGCTCTTTCTCGTTCGCCTGTGTGGGCTGCGGGATATTTCTGAGCCTGCGAGCTCTTAAGCAGATTCTCAATGGGAGTTCCAGCTTTCTATAGATGGTTAGCGGAGAAGTACCCGTTGGTGGTGGTGGATGTCGTCGAAGAAGAACCGGTTGTAATCGATGGCATTAAGATACCGGTTGATACTAGTAAGCCAAATCCAAACAATATGGAATTCGACAATCTCTACCTCGACATGAATGGGATTATTCACCCCTGCTTTCATCCCGAAGATAGGCCTTCTCCATCTACTTATGCC…
>s1_contig02833 length=2494 numreads=42
aaaaaaaTtagaatagaatatcaagcctaatcgttaaattgagaaagcaagcacaaacctggtttaTTGGAGGACTACAcAACCCtATtATGACtCtATTcTCCCCTTAcAACATTTACTATACAGCATAGCTACATATATGGTACAACAAaGAAAGGAAAGCGgCTAGCCAGATGAGCTGCTCGTATCCAAAGTAGGTCGGCTAGCTGATCGGGTTAGTCCGGTGAAaCCAAAAGGGGgTGCCTGATATACgTGGGATACCGGTTCGACATCCCATTTGCCAAGAGTTGAGCATGACACTCATGATCTCCACGTACGAACTACTGGTCCTCTTGTCTATAGACGTTCTACCCAGTTTGAGATAGCTGCCTCCAGTTAAGTATTtGGTGAGAcTGAGGT…
>s1_contig02714 length=865 numreads=26
tttGCAACCAGTGCAAaaGTTTtCAGCTTTGtGAAAaGTGTTATGAGGTAGAACAGAAaCGTGAAGAAAGAGAAAGACATCCAATCAACcAGAGGGAAAAGCATGCCCTCTATCCGGTTGAAaTTACTGATGTACcTGTTGATaCAAAGGATAAAGATGAGATTcTtGAGAGTGAATTCTTTGACActAGACAGGCATTTCTGAGTCTtTGTCAAGGAAATCATTATCAGTATGATACCCTaCGACGGGCTAAACATTCCTCGATgATGGTCCTTTACCATCTTCATAATCCAACCGctCcAGCcTTTGTGATAACATGCAATATATGTCTtCTTGACATTGAAACTGGTCAGGGTTGGCGATGTGAAGTCTGCCCTGATTAtGATATATGCAATTCTT…
>s1_contig01898 length=126 numreads=2
CCCTCAACTATCACAACAGCTATcACGGAACCACcACGGgTTGgATCAAAGGCAACGGCAGTAACCCcAGAACCCCATGTAGTGGTAGCTGCggATTGAGCTGcAGCcTCAGGAcTCACATAAgCa
>s1_contig00347 length=538 numreads=18
CGCCAAAAATGTACTTCTAGAGCTGAACCAGGgTGCACAATTACcGGTGTCCtcAgcGggAAAAaTATAGCAAACCAGCTAAaCATgTTTGGTGTTGCTGTTGATGGTTCAATGCCgaGATGTACATCTTTaTAtAAtgTTGCATCAAAaTAGCCAGCAAATCCATGCaCcATGGCAGATCCAGTATCACTGGGTATcTCAAAgCGAAGCTTCTTGTgaCGcTGATTGCTCCCCTTAGaTGATttGTTTGGaTGAGTAAATGTAAAGACAGGTTGtGAAGccGCAAGCCtaGCTACATTGTGCAGTTTGACAACgTAAGCAGTTTCAAAGTGCACAAGATCTTTATGTgaCTTAACATCATTaTACAGCTTTGAAGCTGTCActGGTTGAAtGAAACTT…
>s1_contig18441 length=285 numreads=3
AaGGGTtGTAGAAGCAGAGTCACAGAGGgAAAGCTAGTCaGAtGAAtGAAAAAaagaGAGCCAAGAATTCTGaGGAAAAAAAaGTagAGGATGAATGATCCTACCCaTCTTGAaTCGGAGtACTctGAGTTTGTTGAaGTtGATCCAACTGGCAGATATGgCAGATACAATGAAATCctcGGCAAAGGAgCTTCAAAGACAGTTtACAGGGCATTTGATGAGTATGAAGGcaTTGAAGTTGCTTGGAACCAGGTCAAGCTTtATGATTTCCTGCAAAGCCctGaa
>s2_contig00764 length=537 numreads=13
gAATATtGtGAAGCTGCTCGATATTGTTAGAGACCAGCAATCGAAGaCCCCAAGTCTTATATTtGAGCATGTGAATAATACAGATTTtAAaGTGCTTTATCCAACACTATCTGACTATGACATTCGATATTACATCTATGAGCTTCTAAAGGCATTGGATTACTGTCACTCACAAGGCATTATGCATCGAGATGTGAAGCCCCATAATGTAATGATCGATCATGAACAGCGTAAGCTTCGTCTTATaGaTTGGGGCCTTGCAGAGTTCTATCATCCAGGGAAAGAATATAATGtCCGTGTTGCTTCAAGATATTTtAAAGGTCCTGAGCTCCTTGTTGATTTGCAAGACTATGATTACTCCTTGGACTTGTGGAGCCTGGGCTGTATGTTTGCCGGAAT…
>s2_contig00875 length=504 numreads=46
CTTGCTCAAAACCTGGCACAGCTTCAACTATGTGACGATTCTTAGCTGCTTCATCCCAGAACTGACTGAATCTTCCTGTCTCCAAATAGTGTGAGAGAACAATAAGGGTCTTGAACTGCTCCTCCATTTGCACTCGTTCTGGAATCAAAAAGAGGCACAAGCTAAAATCTGGGGCAGGCATTGCCATGAGTGCCTTAACCAAGATGCGGGACACAATTTGGGTACTCATCCGCTCTGGCTCAAACTGATAAAGGCGAAGAAGGCAGAGATTTGCTGCAAGGCTGTACGTTTTCGACGATACCTGGTCGTTAACGTAGTTCTCGAGATCGGGAAGGATGTCGGGATTGTACGGGTTCACAGCCACCAGCTGCTCCACCGTGTACTGCTGCACCTCCCTCT…
>s2_contig01163 length=96 numreads=5
GGATCATCGAAGGACTCGAGTGGCGAATGCGTATTTCTCTCTTTTATGGCTGTTGGTAATGTTCTTGGCTTtGCCACTGGACATACAaTGGTGGTt
>s2_contig01290 length=102 numreads=2
GAACAAAaCAAAAGCCGCAAGgCGTTTTCgtGTTCTtATCCAAGCCCATAATTATCTTCTtAATCTCTCcAGCTCGGGAgAAAaGCTCATAAacTTGttCTt
>s2_contig01733 length=999 numreads=13
CAGTGGCAACTTTTAGCTGCTCAAATCTTGTGTCACATACAGTtGCAaGCTTtCTGGAGCTGAtAGATCAGgCcGGTCCCTCTGGTCTCgATActtATTGAGATTtGCCAAaTGATTCCTtATGATctcacacagcctccgaaaccctgttgttcgtttgtattgcttacaaaactggaaagctcgatgtgctgtcatcgcatatagtgcttccaattttGAGTtGTTTCGTAAGATCTCAAGCACTGTttCTATATGTTTCCCATAAAAaCTTAAaCCATGGGGTCACGCGTTCCCTATCAGATCTATCTTTcccTTTCTCTCCACTGACATAGCTTAGCaTTAAGTCTtCAGGCcTTTtaCTGCTTCTAGATCTTCAaCATCAaGAGCTTCTTCtAA…
>s2_contig03287 length=336 numreads=5
CCATGtCATCAGCAACCGCAGCTAAGAAATGCAAGTCCAGTTGTCAGAGCACTCAGACATTGCACTGCCAaGTTGAAGGCTGTAACCTTGACCTCTCTTTGGCTAAAGATTACCATCGCAAACATAGAGTTTGTGAAAGTCATTCAAAATCCCCAAAGGTCATTGTAGGTGGTCTGGAACTTCGGTTTtGTCAACAGTGTAGCAGGTTCCACGGTTTGTCCGAGTTTGATGAAAaGAaGCGAAGCTGTCGCAGGCGGCTTTCTGATCAtAATGCTAGGCGACGCAAGCCACAGCCAGAAGCTGTCCGTTtAAAtCCAGCAAGGCTGTCTTCATCAA
>s2_contig03535 length=283 numreads=3
tCAtATTGTTCAGGCCCAGTAATATCtgATTtACACACCTAGCATAaTTAGCACAAGTTGTCCCcTTGGGAGCAGGAAGAAGGCATGCCTGAAGGGAGAGATGaGAaGCCCAAGCTATTTCTTGCTTCAgTGGTTTCGGAATCCATTCGAAGGATCTCGTCcTCTGAGTCCAAATCAATCcATGGGCTAaCTTTTCCAACAACATGGCTACTCCATTgggAAgggCTCaaaaCCAAGTCTGAcccAGCaaaTGGCAGAACACCAGATCCACCACAGTCttttc
>s2_contig04110 length=253 numreads=6
TGCGCTTGACCTGATTTTGgATGTTGAGTCttCtcATGGTGACATGTTCACTGAAGAGCAGAATGAATTGGTTGAGTCagCAGCAGAGATGCTGTATGGTCTTATACATGTTCGATACATACTGACCAGCAAGGGAATGACCGCAATGTTAGAGAAGTACAAAAaCTATGATTTTGGAAGATGCCCTAGAGTTTACTGCTGTGgACAACCcTGCCTCCCAGTTGGTCAGTCAGACATTCCTCGCTCAAGCACT
>s2_contig04790 length=487 numreads=11
AAGCAGTGGTATCAACGCAGAGTACATGGGgaaaaCGGGGgAAAGAAAAAGAAAGAGAGAGAGAGGAGAGAATGGGAAAGAAGAAGAAGAGGACGTCATCGAAGGTGTGGTGCTACTACTGCGACAGGGagTTCGAGGACGAGAAGATACTCGTGCAGCACCAGAAGgCCAAGCACTTCAAGtGCCATGTCTGCCaCaGAAAcTcTCCACcgCCGgTGgCATGATCATCcACGTTcTCCAGGTCCAcAAGGAGTCCGTCACAAAAaGTCCCTAATGCAAAACCTAGTAGAGAGTCCACAGATATTGAAATATATGGAATGCAAGGAATCCCtCCTGATGTCTTGgCTGCTCACTATGGAGAGgAAGAAGACAACGCTCCATCAAAAGTGGCTAAAGTGG…
>s2_contig04805 length=641 numreads=6
AAGCAGTGGTATCAACGCAGAGTACATGGGgAcaacaacttttaCAgTTACTGGgAAGAAGGTAAAACACGAGAAGGAATTAGGAAATGAACGCTGCAGGAGGGCCAGCTCCGGCGGCCGACGCTGTGATGATGGAGGCGCAGCCGGACCCGCAGCAGCAACCGGCTTTGGGGATGGAGAACATATCGGCGACGCTTAGCCACGGAGGGAGATTCATTCAGTACAACATATTCGGCAACATCTTCGAAGTCACCGCCAAGTACAAGCCCCCcATCATACCTATCGGCAAGGGCGCTTGCGGCATCGTTTGCTCGGCTTTGAATtCGGAGACGAACGAGCACGTGGCCATCAAGAAGATTGCGAGTGCGTTCGACAACAAGATCGaCGCCAAGAGGACTC…
>s2_contig05567 length=698 numreads=7
ttCACCCCGAGGACAGGCCTTCTCCGACAACttACACTGAAGTATTTCAGTGTATGTTTGATTACATTGATAGGCTTTTCGTGATGGTGAGGCCTCGAAAGCTGCTATATATGGCTATtGATGGGTTGCCCCAAGGGCTAAAATGAATCAACAACGATCTAGgCGTTTTAGAgCGGCTAAAGATGCATCAGATGCGGCAGCTGAAGAagCACGGCTAAGAGAGGAATTtGAGAGGgAGGGCAGAAAGCTTCCTCCTCAACAGGAGTCACAAGTTTTTGATTCTAATGTCATTACACCAGGAACTGAATTtATGGCTGTTGTATCTGTTGCACTGCAGTACTATATTCATCTCAGATTGAACAATGACCCTGGTTaGGgAAAaaTCAAGGTCATTCTCTC…
>s2_contig05755 length=1058 numreads=10
aaaTTCGTtCCTTGGCAAATATACCCACTCTGTGATCCCCGGCAACCATAATAACCTTAGCATAACAATTTGGATCTGGAGAGTGGTTGGCAAACTTCAATTTGTCACCCTTCCGGTATGCATCAAGGACAAACTGATCATTCAGATTGAAGAGAAACGACGAATTTTCACGGTCATAAATCTTTCCACGTTTATCTGCTTCTCGATGCGAAATTAGCTCCCCAGTGTATTCACCAAGATATTCATGCTtGCTTACACTATtCTTTAGgAAAGCTCCCcAGCCAGATACATCAGAtCTACcAAGttAAAaCCcTTtgTTGCTGTTTGAGAAGAAGCTTCATaTTTCTACATTCATAATtATCACCTCTTTGGCTtGGAaCcccAAAaGTACcATCTCCA…
>s2_contig05816 length=268 numreads=2
AtATGGgCGATAaGTAATCCcACcAaCAACTTGATTACGtCTGATCACCATCACAGATTTAtGgCTTCTATCCATGACAAGACGAACAATGTACtCTTtAGgCaTGTTAGGtAATTGCcTTGCAAAAATATTCTTCAATCCTATCAACcATATGCTCATCAATTCCATCATTTGATAGGCATACAAACTTGAGCCTTCCCGCCTCTTCCTCTCTCTtCAAaCTCTCTTccctGgCACTAtAAGCTCCACTTGTcTGTATATTCTCTGt
>s2_contig06982 length=292 numreads=12
TAACTGCTGATGGCAGCATGTCAAATTCCTTTCGAGGAACTGATCAGGTTtCTAAAAaCCAGaCTGGgaGAAAAaGAAAGCAGCCAGTGTCATCTTCTGGTCCTGCCAATAGTTCGGGAACTgCTAACACAGCAGGGCCCTCTCCAAGTTCTGCACCCTCAACTCCTTCAACACATACACCTGGAGATGTGATATCGATGCCTGCTTTGCCTCataGTGGTGGTTCTTCCAAGCCATTGATGATGTTTGCTGCCGATACTATTGGCACCCTTACATCACCATCAAATCAATT
>s2_contig07126 length=307 numreads=4
GCAGCTTCAGAGTTGTtGCTGTTTCTGATGGCTTAAAaGCgTGGGAGATACTGAAGGAAAGAGCCCATAACATAGACCTCATACTGACAGAAGTGGATTTACCGGCAATATCcGgATTTGCTCTtCTTACACTAACCATGGAGCATGAGATTAGCAAAAACATCCCAGTCATAATGATGTCCTCACAGGATTCAATAAGCACTGTTtAtAAATGCATGCTGAGAGGTGCTGCTGACTATCTTGTAAaGCCTATTAGGAGAAaTGAGCTGAGAAATTTGTGGCAGCATGTTtGGAGAaGACAAaCGGt
>s2_contig07949 length=486 numreads=9
TTGTTCAGCACCAGGTCCCcACATTTTAGCTGACAATGTCAGATATATCGTATAACTCTGAGCATTGTGGGCAATCATATGGAGTCTTCCAGTAATTtCTTGTCCTGCCATGACATAAATTGGCTGAGAGAGAACACAACGTAATTGGTACCAGTGCGTtGTTGGTGCGCCAGGGGCAGTGCTAAGCCACCTTtGTACAGTACTCCCATTAAACAATACATCAAACCagCAAGCCAACCCATGCACTCTAGCACCCACAGAGGAGGTAAATCTCAACGGAATATCAATTTCATATAACTCCTCTTCCTTAATTTTCaTGAAGTCTATACCGTGAAATATTGgAGGGGCCACCAaTAATCTGGGATCAAAAGCATCTACCACGGGCTGAGAAAAGTATCC…
>s2_contig09978 length=338 numreads=5
tttAATTAACGGCAAGGATAAGTCCGTCTtcgTGGCCAAGCcTCCACCcGACCAGACAGACTCTCTTGCTAGCAAAAaCTTCTCCGATGaGGAATCTGAAACAGACAGTGAAGGATCAGACGTTAGCGGTTCTGATGGTGATGACACATCTTGGATATCATGGTTTtGCAATCTGCGAGGAAATGAaTTCTTTtGTGAAGTAGATGATGATTATATACAAGATGATTTtAacctGTGTGGGTTAAGCAGTCAAGTtCCTtATTACGATTATGCACTTGATTTGATTTtGGATGTTGAATCATCTCATGgTGATATGTTTACGGAGGAACAGAATGAGt
>s2_contig09989 length=452 numreads=3
gTTGGGATTTGGGTTGTTGAaTAAGgTGGCAATGCTGTTTCCTCAtGTATTTtGGGGCACAGATCTTGATACTTTTGGGCATCTTtCCGATGATCCAAGTCGTCGAGGGGAGTTCTTTCtCTTTTACAGCTATGCCACAGTTGCCGGtGGTCCTCTATTGATTGCTTtGGTAGCAGGAGAAGCAGCTCACAAGTTTGAGAGCATGCCCCCTAcAGATGCTGTGACCCGTGTTCTTCAAATTCTTAAAGGTATCTATGAACCACAAGGAATCAATGTCCCAGAGCCTATCCAAACaGTTtGTaCCAGATGGGGTGgTGATCCCTTcAGCCTAGGTTCTtACTCTAATGTCGCAGTTGGGGCATCAGGAGATGATTATGATATTTTAGCAGAAAGCGTGGG…
>s2_contig10067 length=392 numreads=3
gCAAGAGGGGTtGAAACACcTTCcAAACAATAGCAGTATCACGCCCACcGTCAAGAAAAaTGGCCCcAGCAATGgATTCTaCAATGTCaCCAaGAACTTTtGGAGCTTTACAGTCACCcAAACcAAaaGaGTtGAATCCTGgTTtCAaTAaCTCAtCTtGAaCTTCTTTtaCAAAGTCCCGAATCTgCTTttCGAGtgcacttgaaccatgacgaaggtgcACATGgAGATTATGTTtAaCtGCAaCACgTGCAAAaTTTtCATtGTTTaCAGCCGCAGCTGCAGGTCAGTCAACcGCCcGGGGggCAGATCTGTGTATgGAAAAACAAaTGCCTtGTtATCAGATGAtCCAaGACAGCATcaCCAacAAATtCcAGAcGCTGATAGCAGgA
>s2_contig10143 length=567 numreads=6
ATTTGCAGGCCAGCAGAAACAAAaccATAGGTCTGCCGTCTGTGTTTGTCACGTTCCGTCaagggttgggTAGAAGCAGAGTCACAGAGGGAAAGCTAGTCAGATGAATGAAAAAAaGaGAGCCAAGAATTCTGAGGAAAAAAAaGTAGAGGATGAATGATCCTACCcATCTTGAATCGGAGTACTCTGAGTTtGTTGAAGTTGATCCAACTGGCAGATATGGCAGATACAATGAAATCCTCGGCAAaGGAGCTTCAAAGaCAGTTTACAGGGCATTTGATGAGTATGAAGGCATTGAAGTTGCTTGGAACCAGGTCAAGCTTTATGATTTCCTGCAAAGCCCTGAAGATCTTGAAAGaCTCTATTGTgaGATTCATCTCCTTAAGACACTGAAGCACC…
>s2_contig11362 length=413 numreads=3
tCTGGGAcTGTGGgAAGCAaGTGTATTTGGGtGGATTTGACACTGCTCATGCTGCGGCTAGGgCcTATGATCGTGCAGCTATtaaTTTAGGGGgCTTGATGCTGACATCAATTTCAATCTCAGTGaTTaTGaGGATGATATGAAaCAGATGAAGAATCTGGCCAAGGAAGAATTTGTGCACATACTAAGGCGGCAGAGCACTGGgTTCTCAAGAgggAGCTCgaaaTATCGAGGAGTGACGCTGCACaaaTGTGGACGATgggAAGctcgaatggggcagttccttgggaaaaagtatataTATCTTgggCTGTTCGACAGCGAAGTAGAAGCTGCAAgggCTTATGACaaaGCAGCtATCAAATGTAATGGAAGGGAGGCGGTCaCCAACTTTGAaCC…
>s2_contig11999 length=599 numreads=6
GTCCCTTCAACACCGCATCAAATATTCCCTGCtGTGTTTCAGCCCAAAATGGCGGCACACCACTTAGTAATATATACAGTATGACCCCcGCAGTCCATACATCTGCTTCTGGCCCATAATGCTTGAGGAGTACCTCAGGAGCGACATAATATGGACTTCCAACCACATCAGTGAAAATTTGGCCTGGTTTGAAGAAAACAGAGAGTCCAAAGTCAATGGCTTTGAGAGAGAAATCATCATCCCTGTtAaCCAACAGGAAGTTCTCAGGTTTtAGATCTCTATGCATAACCCCAAGTGAGTGACAAGCCTCAACAACACCTACAATGATCTTCGTCAATTCAGCAGCTTTCCTCTCAGTGTAATGTCCCcTCTGGATGATCCGATCAAaCAACTCACCAC…
>s2_contig12202 length=423 numreads=4
AGATGAGCAATCTGACAAAGgAaGAGTTTGTGCAcGTACTTCGCCGACAGAGCACCGGATTTCCGAGAGGGAGCTCCAAGTATAGAGgTGTGACcTTGCACAAGTGCGGAAGATGGGAGGCTCGAATgggCcAaTTTTtAGGcAAAAAATACGTTTATCTGGgTTtATTCGAtACTGAGATTGAAgccgcaagggcttatgacaaagctgcaattaagngcaatggcaaagaagctgtcaccaacttcgatccaagcatctacgaaaacgngcttaagtcaaccgaatcttcaggtaatgctactgcagataacaacaatcttgatttgagtttgggcaattcaaactcaaagcatggtagtaatttggggttGAGgAaTAATGaTAAtCacAaTGTTG…
>s2_contig12465 length=350 numreads=4
cGCTGCAAGCTTGTaTGATTgCAGGGCTCCTGCAGCAGTCATGGGGACTTCGTAAGGCTTCACTGGCTCAAAATCAATGATCAAaCTaCCTGTCaCCCGaTGCACAATTGCATAAAAGGGCTTtCCAGATGTCTTGCAATGGACTAAGATGGGGTTCAaGAGAGAGACCTCCcAAAATCCTAGGGCCTTTtGCAATGCAGAGGCACTAGGGgCAGTGAAGATAGTTCTTACAtCAGTTCCAATGCCAAGAACTGGGTGTTCCCCAAcGCTTGGgACTGCATGACTGACCATGGTCAGCAtaTCAGGGgCATtCTCACTGtATGCAaTGaCCTTGAAaGTTTTCTCATCTa
>s2_contig12628 length=897 numreads=15
tCTACATATGCCAAaTGCTCATCCTCTTCACAAGTGAAGAGATCAATTTCACTCGTTCCAAACTCAATTGGATGGTATCCCAAATCATTTTCACCAGCATAACCAAGACAATTGCTGTACCCATTGATGAAAGAACGGTTTATGTTATAACTTTCATAACGAGGTTGTCTTAGGAAAGGGCTCAGTTCATCAAAATCTCCTCGGTACTCTACTGGACTTAAGCAGAATCCATAGTCATCAATTTGTAGAAAAGGGTCCTTCAGAAGCTCCCTAGCAGGGAGCCTATGCGACACGGCTACTAAGCATTTCTCAACAAATTTTCGCACCTCGGGATCTTTTACTTTGTAAAGAGCTTCTGGTTTTTTCCCAGAAACAACTTTCTTGTATATCTGAGCAGGG…
>s2_contig13542 length=301 numreads=6
ggAACTGAGGAGGACTGTACAGTCCCTTGCATGTGGAAAAGTTCGAGTCTTGCAAAAGTTGCCTAAGGGTAGAGATGTGGAGGACGATGATTCATTTGTGTTCAATGATGGATTCACGGCACCTCTTTACCGAATAAAGGTAAaTGCGATCCAGATGAaGgAAACGgTAGAGGAGAACACAAGCACCACTGAAAGAGTATTTCAGGACCGTCAATATCAGGTTGATGCTGCTATtGTtCGAATAATGAAGACAAGGAAAGTGCTgagTCACACACTTctGATAACTGAACTCTTCCAACaG
>s2_contig13710 length=423 numreads=4
ttCAGCCATGgTTttAatTGGggAAGCTGCTAACTtCGgAACCCcACAATGgCTtAAaGTAGCcAaGgAaGCTGCAGTGCGCAGAGctGCTATGAaCTAtCTTCCcATGCTCTCTCAGCAGCAGCTGCTATACCTGTTGACCATGtCTTTTGtCTCAAGaGTGCCAAGATCCTTACTACCAGGTGTGCGGAGTtCTCGTCTGAGAGATCGCcAAAAAGAaGAAaGaGAATTGTtAGTAAAGAaGGCTTTtATAGAAGATATGTtGACTGAAaaCATTCTGCTATCCGATCTTCTGGGAAAAGTAGCACCTTGTCATACTGTTTtAtGGAaTGCTGATTTACTACcATaTCCAAGTAGAGATTCTCAATTGCCTAGTGTAGCCGCcACTGATTCTACCAC…
>s2_contig14782 length=435 numreads=4
tCTTTGCAAAAGCTCGACCTTAGCCTTGAGTCTAGAAAACTCCAAGGTCCAATTCCCCTGAAATTCAGAATCAGTAGTGACTTGCTtCCCcTCTtCATAAGAATAGCTCTCATAACGTTCAAGTATCTTTTCCATGCAAGAATCTGTGGAGTACTCAAAAACCTTTCCCTtGTTTGAGAAGACAATCAAACCAACCTCAGCATCACACAGCACAGAGATCTCATGCGCCTTCTTGAGCAGTCCACCTCTCCTTTTGGAAAAAGTAaCCTGACGGTTGATTTtGTtCTCTATACGCTTAAGCTGAACCcTACCCcTTCCcATCTCAGTTtCTCAaGAAAaTAAGTGgAAAAAAAaaCGGgATCCAaGAAAATCCCaGAAAaGAaGgAAAaCAAAAaCCaC…
>s2_contig15416 length=109 numreads=3
CAGTATGTTTGCAGCTTCTCTCATCCCACTAAGAAAaGCTCCATGcATTGTTGCTGGGTACtGTTTGTTAGTTGCTTCTCCTGCAAAGAACACCCTCCCAtCtCCAACA
>s2_contig15811 length=575 numreads=4
AATCATCTCTCTTGGAACTTTCCGGCTTTCGAGCCCATGCAGGTGCTTGATCTGGTCCATATCGATAATCATAGAAGAGCTCCTCACTAGCTTCAATCCGTTCCTTGGCAAAAATGCCTACTCGATGATCTCCTGCAACGAGCATTACCTTTGCATAGCAATtAGGGTTTgATGAGTGGTTTGCAAATTTCAGCTtGTCTCCTTTGCGGTAAGCATCAAGTaCAAaCTGATCGTTtAAGtCAAAAaGGAAaGATGAATTTGCACGATCATAAATTTTCCCCCGCTTATCTGCTTCTCTATGGGAGATCAATTCACcGGTATACTCCCcAAGATAGTCATTTTTGTTCACAGGTTTCTTCAAAAaGGCTCCCcATCCAGCAATATCAGACTTtGCCAAGA…
>s2_contig15896 length=517 numreads=6
AAGCAGTGGTATCAACGCAGAGTaaTGGGgATCTCCCAAaTAGTTCCAGTCCGAGGGTATTCGAAACCAATGGCGTGCCTGTATATACCAGTGCAGAaCTCGGAGgAGGAGGTGAGGgTTGCTCTCGATCagCTtCCCCGGGAcGCCGCCGATATCCTCGACATCCTCAAGGCCGAGCAGGCCCcTCTCGATCTCTGGCTTATCATCGCCAGGGAGTACTTCAAACAAGGAAAAGTTGAGCAGTTCCGGCAAATATTGGAGGAAGGTTCAGGCCCTGAAaTTGATGAGTATTATTCCGATGTTAGATATGAGAGGATTGCCATCTTGAATGCTTTGGGGGCTTATTATAGTTACCTCGGGAAAaTTGAGACAAAACAAAGAGAAAAGGAGGAACATTTC…
>s2_contig15926 length=495 numreads=3
CATGATCCATAATTTCCCACATGATCTTACAAGAAAATCCTTCGACAAGTCATtGAAaTATGGaTAATTCAACAAAGGATGATTGCAGGCTTTCCGAAGTTCCATACAtCTGTTATTtAGAGTTCTATACACTTTAGCCTGGTAAaTtGGATTTTTTtGAACCcTCcGCTTTTCATCTTcaGGATCAACACGAAGAGTACCAGTGGATTTGATCCAATCATAAATGGCACTCTGAaTAGCTGACATCCTACATCTTAAAACTATGGACACCTTGGgTGGAAGTGAGCCTTCCACATCTTCAACACGACGCCTGAGCATAAAGGGCTcTAGAATTTGATGAAGCCGGTGgATGATGATGACCTTTTTTtCAGTCTCTAGCCAGtCATCCtCAGCATTCGG…
>s2_contig16809 length=273 numreads=2
TCCCGCCACTGTCTTCTGTATCCGGCTTAAGCACCCcGctCCAATTTGCAGCACAaGATGAGTGTCCCcGAGCTTtGTCGCAATTTTAGTGCTGTTGCTTGgTGTGGgAAaCTGAATGCCATAGCTTGTGCATCAGAGACTTGCGCAAGAATTCCGAGTTCTAcTGCAAaTCCGCCATTTTGGAtCCCcATACATATTGTGATCCCcGAGCGACCGAcTGAATGTGCAGTGTTCAATGTCACAGCTGATTCTCCGCGTGATTCTGTtCAGttt
>s2_contig16836 length=417 numreads=2
CTTCGTGCTGAGGTGTTGAAGACGAAAGCTGGTAATATAAAGGAATCTTTCAGTTTGGGAAAGAAACTAGGACAAGGGCAATTTGGGACAACGTTTCTATGTGTGGAGAAAGCAACAGGGGAAGAATATGCGTGCAAATCTATTGCAAAGAGGAAGTTGATAACAGACGAAGATGTTGAGGATGTGAGAAGAGAAATTCAGATAATGCACCATCTGAAGGGGCATCcAAaTGTTGTATCTATCAAAGGGGCTTATGAaGATGCAGTGGCGGTTCATGTTGTGATGGAGCTATGTGCAGGTGGTgAGcTTTTCGATCGgATTaTTAaGCGTGGgCATTACACGGAAAgAAaGGCAGCTgAGCTTACTAGAACTaTAGTTGGgTTCTAGAaGCTtGTCATT…
>s2_contig16928 length=329 numreads=2
aCCATCCAGTTGTCATTGTGACTCCATACCATAGATCTGATTGCTTGATCATGGGCTTGAAGAaTCATCTCGAAaTtAAaGGACTGTCCATTCCAAAGAGTGAATtCCCcACTTTGAGAGCCCGTGATTAAtCGTCTCCCTGTAggagtccacaaaacccgattaattgaacaacggtttttgttcaaagatgtatgaacaaattttccagtaaagcttgtagacggattatctgaataggcaattgtaggcaacatatcaattgctgctgctggggtagttgcaatgatgtcctatcccttgaatctcgctgcacatacgaatctgca
>s2_contig17372 length=791 numreads=9
cAAAGACTACCTaCAACTGAAaCATTCATTGCcTTTGAGATATCATCCATCTTACCACGATTGAGATCAAGGAaTGACTCAATCAGATCTCCATCTAAGAAaTTTCTGGCATCTACtGTTTTCTTCTCATTGTTAAATGACCTCCACTGCTCGTGGCTCAACCCCCCAACacctttatcacttCCTTAAGtttGatttgaagcttctctaaaaagaggTACTGCTCATGAGGTAGtGAAGCGATGAcTCcAATCACACCATTGACAGTaCCAAAAaTgaCGgTTGGGATCTGACCcACATCAGAATCTGGCAAACGCATGACAAGGGAACCATGCcGGAACCGATTGACAAATTCTCCAAGGTGATACTCACCAACTACCTCAAGACGGCCCCGTTCTT…
>s2_contig18245 length=332 numreads=2
AAGCAGTGGTATCAACGCAGAGTACATGGGGGATGGGAGGAAAAGTATCCATTACTACCATGCCAGTTAAGCGGGTCgTAACGATAAAACCAGAGAAACTAAAGAAGGCAAATATTTGGTCAAGAGAGTGTGTTCCATCTCCTGATTTCTGGTTGCCAcAGGAGGATGCAGTATTATGTGCTGTGGTACATGAaTATGgCCCTCATTGGAgCTTGGTtagTGAAACTTtgTATGGgATGACTGCTGGTGGGTCTtACAGGGGAagATATCGCCATCCGGTCcATTGTtGtGAGAGGTTTagAGAACTCATCcAGAGATATGTTTTGTCTGCa
>s2_contig18302 length=148 numreads=2
TGACAGATTTAGGAaCGAAGGTtAAATTGGAGGgAGACATTAATCAAGGTGTGgCATATtACAAGAaGgCCTtGTATTATAATTGGCACTATGCTGATGCTATGTATAAtCTAGGGGTtGCTTATGGGgAAATGCTTAAGTTTGATAT
>s2_contig18423 length=284 numreads=2
ttttAGAGAATGCTTTCCGGCTTGTAtACACCTTAGTGCGGCCAGAAAAACAGGAGAAAACTGGTGAGAAaGAGAAGGTTtACAAGAcTTCGTACAGTAAGGATTTGAAGCTGGATGGATTTCAGGATGTTCTCTGCAGTtACATTAACAATCCTCATACAACCTTTGTCAGAAGATATGCAaaGgaGGCTCTTCCTGCACCTGTGTGGAAGCAAAAGTCActATtACAGTGTTAGAGACTCTTGGCAGTTCTCTAGTGAAGTGAAGAAACTTTtCAAaCGcAt
>s2_contig18890 length=296 numreads=2
GCTTCGGAGACcTCAATGgTAGATTCAATATCAGGCTTTGATatCTCTCCAGATGATGTTTGGGGATAATAGGTCAGAAaCACTTCTGgAAAGCGaGAAAaGCTATTGTCAATCAGCAAAGAgTGTTTGCGGTGCAAGTATTTGAGTTGCATAGACTGaTAAAGGTCCAACAACTGATTGCTGGATCACcGCATATTTTACTtGAAAATGgTGCTTTtCtAGGCAAACCTtCGTtGAaGgaTtCTCTTGCAAaGAAaCTTCCATCcAaGTATCTTGTAaaCCACCATCATACACTT
>s2_contig18961 length=256 numreads=2
cGTTGTAAGCCTCCTCaTAAACTTCCGGAGccatGAAcTCCGGAGTCCcAACACAGTGAGCCGCATGCGATTTACGGAGAATCGCaGCAAGGCCGAGATCACcGaTCTTCACTTCCCcTTGgTtCCCATTAACGAaGATaTTGTCACACTTGAGaTCTCGGTGGAtCACaGGAGgTTCaTGgTcATGAaGATaGAGAAGtCCTCTCAAGATCTGCcTACaCCAGTgCTTTACCACCCTAaTGTtAAcTCtCTTGTg
>s2_contig19136 length=330 numreads=4
gATGGGTCCtCGTTCAGTTTGGTGCTTTCATAGTtCTATgCGGGGCTACACACCTGATTAACTtATGGACTTTTACAACACATTCTAAaaCTGTGGCAATAGTAATGACCACTGCCAAGTTTTTAACTGCTGCAGTGTCATGTGCAACGGCTCTCATGCTTGTACACATTATTCCTGATTTATTGAGTGTTAAAaCCaGAGAACTGTTCTtGAAAAACAaGGCCGCAGAACTTGATAGAGAAATGGgCTTgaTTCGcACTCaGGAaGAAaCAGgTCGTCATGTCAgAaTGTTGAcTCaTGAGATcAGaaGCAcTCTTGACAGACATACTa
>s2_contig20700 length=332 numreads=3
atgtcagtgaggaagatgtggaggttgtgctggacAAGGtCATGATGCTTTTTCGttACCTACAAGAGAAAGacGTGTTtGAGAAGTATTACAAACAACATTTGGCcAaGAGGCTtCTtGCTGggAAAACTGTCTCTGATGATGCAGAAAGAaGTTTGATTGTtAAGCTTAAAaCAGAGTGTGGCtACcAATTTACGTCcAAaCTGGAaGGTATGTTtACTGACATGAaGACCTCTCAGGATaCAATGCATGGCTTCTACGCAAGCCATGGTGCTGAgTTAGGGgAcAACCCcGCTTtAGCTGTCcaGGTGCTCACTACAGGTTCGTGGCCt
>s2_contig21127 length=364 numreads=3
atgactatactgatgaagaggtagatgtagatgagcttgagaggaggatgtggagggacaaaattgcgcctcaaaacggctCAAaGAACAGAaTAAATGtAAGgAAGGAATAGATATGGCAAAGCAGCGGCAGtCCcAaGAACAGgCAAGgAGgAAGAAGATGTCgAGGGCACAAGaTGGAATCTTGAAATACATGCTGAAGATGATGGAAGTTtGTAAAGCTCAAGGCTTTGTTTATGGGATTATTCCTgAGAAGGGAAAGCCTGTGACTGGGGCATCTGACAATCTTCGCGAGTGGTGGAAGGATAAAGTCAGGTTTGATCGTAATtGGTCCAgCTGCCATAACGAAGTACCAAGCAGATaa
>s2_contig21191 length=2148 numreads=103
gAACAAACGCAGACATGGAGGATTTGTAACATAAACCTCTCAGCATCGTGATCACCGCTCATTTCGATCCAAGAATGGCTTCTATCTCAGGCATTTTCTCCTCTTCACCTACTCTCAAGTCCCAAAAATCCCTCCTCAAACCCACGAATTCTTTCCGTCGAGACTCGTTCTCATTCCCCACCCGTTCCAGACTCTTCGATCGGAGCTTCAGTCTCGGTTCGATTCATTCCGTCGCTCGGgAGATCTCGGCCGAGGTGTCGAAGACCGATGATGGGGTTCTGAAGGAGGCGAAGAAGAAGAAGGGGCTGGAGAAAGATCCTCGGGCGCTGTGGGACAGATACGTGGacTGGTTTTACCAGCATAAGGAGCTGGGCTTGTTCCTGGACGTGAGTCGGGTCG…
>s2_contig21593 length=359 numreads=11
GGATCTGATATGAGACGCAGGAaTGaTGAAAaCTCTGTTCGGGTCACCAACCTCTCAGAGGACACCCGGGAACCCGATTTGCAGGAGCTTTTCCGGCCTTTTGGTGCTGTAAGCCGAGTTTATGTTGCCATTGATCAGAAGACTGGCATGAGCAGAGGATTTGGTTTtGTTAACTTTGTGAACAGAGAAGATGCTCAGAGAGCCATCAACAAACTTAATGGTTATGGTTATGACAATTTAATCCTTCGAGTTGAATGGGCCACACCAAGAGCAAACTAGATCACCAGCCCGAAcATCCCCGGCCTCTCTCTCTCTCTCtCCAGTCTTTGAGgACAATTACCTAGtATTTATAATGAgTa
>s2_contig22200 length=297 numreads=4
AACcGCTTTGATGCACTCGAAAAGaCTGGCAAGAGTACTGTCAGTTTTGATCAGCATAAGCTCAGCCCCAAGGGACTTCAGGGACCGTTCCAAGTGGGCAAGAGATTGCTTGAGCCACCACCTTGAAACTCGGCCGGGATAAAATTGTTCTTCCTCTTTAGGGCACCATATATAGACAGGAAAAACAGAACCATCCCTAGCAGCTGCAGCTAAGGCGGGATtATCCTCTATTCTGAGGTCCCTCCTAAaCcAAcGACAGTCTtGAGgCCACCCATATCAGATGaCTAaGATCCTCcA
>s2_contig23065 length=124 numreads=4
GGGgATCGGCGaCATAAGCGTATGATCAAGAaCCGAGAGTCcgCCGCTCGATCAaGAGCTAGAAagCAGGCCTACACAAACGaGTTGGAACTTGAAGTTGCTCACTTGATGGAAgAGAATGCAa
>s2_contig24466 length=984 numreads=375
TTGCCATCCGGCTCCTCCAGTGAGCTCTCACCTCCTTTCCCATTGTCGACACACACAGTGGCTTCAAAAATAAGAGCACACACTTCTTCAAACCTCGCTTCAGATAGGGAGACCTCTGCAAGCAGCCTCCATGCATTTTCCTCAGATGCCTCTTCATAGTCCTTCTTCCTCTTTAAAACCATGTGCCCGCTAATCTCCCACACAGCTGGGTTCACTTGCGTGTCAAGAAGCTCTGCACTCACTTCCCCAAGAGCTTGTTTCTCAGCATAACACTGtgggaggagGAAGACTCGCCTTCCACAATCAGCAATGAgaaCATTATAAggtATGTTGTTAGCTTgaaGGCGAATGCAGGCATCAGATACggTGtttGACAAGTCTTCCACAGTATATCCACCT…
>s2_contig24476 length=287 numreads=6
AATGAAGTATTtCTGGGATACACTCTTAGATGCAGATCTTGAGAGTGATGCTCTTGGATGGCAGTATATATCTGGTACTCTCCCCGATGGCCGTGAATTTGACCGGATAGATAATCCACAGTTTCAGGGTTACAagTTCGATACTAATGGAGAATATGTAAGACGTTGGCTTCCTGAACTAGCCAGGCTACCAACTGAATGGATACACcACCCATGGAATGCACCAGAATCCGTCcTCGAAGCTGCTGGAaTTGAGCTGGGTtCAAATTATCCTCTTCCCATTGTAg
>s2_contig25064 length=1639 numreads=227
AAGCAGTGGTATCAACGCAGAGTACATgggctgTAGTTCTCGTCTTTCTCTCAAGTCTCTTTCTTTCCATCTCATAGCCATGGCATTTAGGGCTcGTAACCCTAACATTCTCTCTCTTCTCCTTCTCTCTCTCCTCgCGATCGCCTCCGCAAAAGTTTACTTCGAAGAACGCTTCAACGATGGATGGGAAaGTCGATGGgTTAAATCTGATTGGAAGAAAGATGAAAATGTGGCTGGGGAATGGAACTTCACCGCGGGTAAATGGCATGGAGACCCTAATGACAAAGGTATCCAGACTAGCGAAGACTACCGGTTTTATGCTATTTCTGCTGAGTTCCCTGAATTCAGCAACAAGGATACGACCCTAGTCTTCCAATTTTCTGTGAAGCATGAACAGAA…
>s2_contig25773 length=161 numreads=13
GAAAACCgTaTACAATTACgAAGCAACgagAGCGaTGGACAGAGGAGGAGCATAAtAGGTTTCTAGAAGCCTTGAAGCTTTAtGGGCgAGCTTGGCAGCGGaTAGAaGAACATATAGGAACAAAGACTGCTGTGCAGATCAGGAGTCATGCACAGAAATTC
>s2_contig25875 length=568 numreads=56
GAAGTCTTCGCTTGTTtCAAGAGAACAAAGAAGGAAATTtACGATGGCCCCcAAAGCCGAGAAGAAGCCAGCGGAGAAAAAGCCTGCCGAGGAGAAGAAATCCACGGTTGCAGAGAAGGCTCCGGCCGAGAAGAAGCCGAAGGCCGGAAAGAAGCTTCCGAAGGAaGGCGGAGCCGTTGCTGGTGATAAAAAGAaGAAGCGGACCAAGAAGAGCGTTGAgACGTATAAGATCTACATATTCAAGGTGCTCAAGCAGGTCCATCCCGACATTGGGATCTCAAGCAAGGCCATGGGGATCATGAACAGTTTCATTAACGATATCTTCGAGAAGCTCGCCCAGGAGGCTTCGCGGCTGGCCAGATATAACAAgAAGCCTACGATCACCTCACGGGAGATCCA…
>s2_contig26117 length=1426 numreads=21
ATAATCCGAGCAAGTGCCCACTGAGAAACCCTAAGAAAGCGAGAGAAAATCCAATCCGAGCAGTAGCAGCAGCAACCAGAAGAAAATGGGAAAAgACGAGGAGGAGATGAGAGGGgAGATAGAGGAGAGGCTAATAAACGAGGAGTACAAGATCTGGAaGAAGAaCACCCcGTTCCTCTACGATCTGGTCATCACCCACGCCCTTGAGTGGCCTTCtCTCACCGTCGAGTGGctGCCGGACCGGgAGGAGCCCCCcGGCAAGGACTATtCCgtCCAGAAGATGATCCTAGGCACCCACACCTCCGAGAATGAGCCCAATTACCTCATGCTCGCCCAGGTCCAACTCCCTCTCGAGGACGCAGAGAACGACGCACGCCAATACGACGACGACCGCACCGA…
>s2_contig26183 length=1570 numreads=108
aaGCAGTGgTATCAACGCAGAGTACAtGGGGAACTctcTGCGTAGTCTGTGACTCTGTACAGCTCAGACCCATCACCGACGGTACCAACCGTTGGGGgTGTTAGTGAAaTAAAaTCCCcGTTCTGGAGATTAGGCTAGGTTCGAGGTCTTGATCCGgTGCGAaTCTAaGGAAGAGCAAGCGGCATATCACAATGAAGGCACTTATTCTTGTTGGAGGGTTtGGAACAAGGCTGAGGCCATTGACACTAAGTTTCCCCAAGCCGCTTGTTGATTTTGCCAACAAACCTATGATCCTTCATCAGATAgAGGCTCTTAAGGCTATCGGAGTCACTGAAGTGGTTTTGGCTATTAATTATCAACCAGAGGTGATGTTGAACTTCTTGAAGGATTTTGAAaCAA…
>s2_contig26299 length=158 numreads=3
CCCccGTTtCCGcGGGACTGAGCCTCGTTAACTGTGATGTTACGACCGTCGAGGTTCtGACCGTTCATGCCCTCGATGGCGTCCCTCATCGCCTTCTCGGTGCTAAAGGTGACGAATCCGAATCCCCTGGACCTCCCGGTCTCACGGTCGTTGATAAT
>s2_contig26542 length=102 numreads=17
CATGCATTCGAAGTCACCTAAGGTCATTGTTGCTGGCaTCGAGCAGAGGTTTTGcCAGCAGTGCAGCAGATTTCATCtACTTCCTGAATTTGACCAAGGAAA
>s2_contig26711 length=232 numreads=43
TTTAACCAGGATAAGTATCTTAATGCGATTCAAACAAGTGCTCCTCaTCTTTTACGTTACTTGGCTACTGCATTCATTGTCAACAAAAGGAGGAGACCTCAATTCAAAGACTTTATAAAGGTTATTCAGCAAGAGCAGCATTCTTACAAAGATCCCATTACAGAGTTTTTAGCATGTGTGTATGTCAATTATGACTTTGATGGGGCACAGAAGAAGATGAGGGAGTGTGAAG
>s1_contig20110 length=1196 numreads=95
ACCCgAATTGATAGCCGAgAAGACCCCGTTGATTGATCTCgATTCGATTGTCGTCGGGAAGCATCCTGCTAGGGTTAGGGTTTGGAGGTTAGACACCAGAAGAGAAGAAATGGGAAGGGGAAAAGTGCAGATGAAACGAATCGAGGACAAGACGAGCCGGCAAGTGACGTTCTCGAAGCGGAAGGGCGGGCTGATGAAGAAGGCTCGCGAACTCGCCGTGCTCTGCGACGTGGAGGTCGCGCTGATGATATTCTCCGACCGAGGGAGGCTCTACGAGTTCTCTAGTGCTGAGAGTATTGGAAAAATCCTGGAGCGGTATAGGATACATGTAGAAGAAGAAATTGCTGTCCGCCAGAGTGCTGAGAAAGGAAAGAGGTATGATGCTGGCTTCCCAGGTCA…
>s2_contig24845 length=1163 numreads=30
ATTACAAGCTAaGaGAGgACAGCGGTCcAATAAGAACCtCAGATGGGAGCAGATCGgTGGATtATGCCACTTTtCAGGTGACAGACACATCTAAGGGTCCACCAAAGTGAACACGCAGTTCTTACTTCTCTATAATAATTATACATAaGAAAGCATTTTCTTAATATTGTATATAATATTCGAGCACTACGAATTGCTAAGATGCATCGATTGACGAGGCTAGGCACTTGGCAGGAATATACTTGTCCAAGACAACATTTTAGATCTAGAAAGCAGCGACACTTTTTTTTTTtCACATGCTTTGCATCCACCACCAGCAGGTCAGGGTGTTGTTTTGTTAGGTTTAAAACAGATGGAGCATGGCCTCCTGGAAGTGAGGGGTGTAGTCGTTGGCATGGG…
