# Supplementary material for: Use of transcriptome sequencing to understand the pistillate flowering in hickory (Carya cathayensis Sarg.)
Source: BMC Genomics. 2013 Oct 10;14:691. doi: 10.1186/1471-2164-14-691 (PMC3853572; doi:10.1186/1471-2164-14-691)
Supplement: Additional file 3: Table S3 — Summary of flowering or floral genes in A. thaliana and Hickory. [file 1471-2164-14-691-S3.xlsx]

## Sheet: Table1
	Table S3: Summory of Floral Genes in Arabidopsis thaliana and Hickory
	Floral Genes Captured from Arabidopsis	Arabidopsis Floral Genes in Network	Identified Floral relative genes in hickory	Note	SampleA Specific Floral Homeotic Genes	SampleB Specific Floral Homeotic Genes	Differentially Expressed Floral Homeotic Genes in Hickory
	ADG1	ADG1	ADG1	Array hybridization			ADG1
	AG	AG	CcAG	Array hybridization
	AGL12	AGL12
	AGL17	AGL17
	AGL19	AGL19
	AGL20	AGL20
	AGL24	AGL24	AGL24	Array hybridization			AGL24
	AGL28	AGL28
	AGL31/MAF2	MAF	AGL31	Array hybridization			AGL31
	AGL42	AGL42
	AGL6	AGL6
	AGL71	AGL71
	AGL72	AGL72
	AHL18	AHL
	AHL22
	AHL27
	AHL29
	AP1	AP1	CcAP1	Array hybridization		AP1
	AP2	AP2
	AP3	AP3
	APRR2
	APRR3
	APRR4
	APRR5		APRR5	Blast result
	APRR6
	APRR7
	APRR8
	APRR9
	ARP6
	AS1	AS
	AS2
	ATAN11	ATAN
	AtARP4	ARP4,6
	AtARP4
	AtBMI1C	BMI1C
	ATBRM	AtBRM	AtBRM	Blast result		ATBRM
	ATC	ATC
	ATCOR413-PM1
	ATCOR413-PM2
	AtEIF3G2
	AtGSTF2
	ATHB16	ATHB16
	AtJMJ14	JMJ14
	AtJMJ4	JMJ4
	AtMYB33	AtMYB3
	AtNAC2	NAC2
	AtPRMT10		PRMT10	Blast result	AtPRMT10
	AtPRMT4A		PRMT4A	Blast result
	AtPRMT4B
	AtPRMT5		AtPRMT5	Blast result
	AtPRMT9
	AtPRP39	PRP39	AtPRP39	Blast result	AtPRP39
	AtSUC2	SUC
	AtSUC3		AtSUC3	Blast result	AtSUC3
	AtSUC4		AtSUC4	Blast result
	AtSUC5
	AtSUC6
	AtSUC7
	AtSUC9
	AtTPR
	AtUBC1	UBC	AtUBC1	Blast result	AtUBC1
	AtUBC2		AtUBC2	Blast result	AtUBC2
	ATWNK1	WNK1	ATWNK1	Blast result			ATWNK1
	ATWNK2		ATWNK2	Blast result		ATWNK2
	ATWNK3
	ATWNK4
	ATWNK5
	ATWNK6
	ATWNK7
	ATWNK8	WNK8	WNK8	Array hybridization			WNK8
	ATWNK9		WNK9	Blast result
	ATX1	ATX
	AtXR7	AtXR7
	BES1	BES1
	CAL	CAL
	CBF1	CBF
	CBF2
	CBF3
	CBP20	CBP20	CBP20	Blast result		CBP20
	CCA1	CCA1	CCA1	Array hybridization			CCA1
	CCR2	CCR2	CCR2	Blast result		CCR2
	CDC73	CDC73
	CDF1	CDF
	CDF2		CDF2	Blast result	CDF2
	CGA1	GNL
	CIB5	CIBs	CIB5	Array hybridization			CIB5
	CKA1		CKA1	Blast result
	CKA2		CKA2	Blast result
	CKB3	CKB3	CKB3	Blast result
	CKB4		CKB4	Blast result
	CLF	CLF	CLF	Blast result		CLF
	CML24	CML24
	CO	CO
	COL1	COL1
	COL2	COL2
	COL9	COL9	COL9	Array hybridization
	COP1	COP1,9,10	COP1	Blast result	COP1		COP1
	COP10
	COP9
	COR15A
	COR47
	COR6.6	COR
	CPK2	CPK2,5	CPK2	Blast result
	CPK5		CPK5	Blast result
	CPL3	CPL3
	CPR5
	CRC
	CRM2
	CRP	CRP
	CRT1		CRT1	Blast result
	CRY1	CRY	CRY1	Blast result		CRY1
	CRY2		CRY2	Blast result		CRY2
	CTR1	CTR1
	CUL3		CUL3	Blast result		CUL3
	CUL4	CUL4	CUL4	Blast result
	CYP72C1
	DCAF1		DCAF1	Blast result	DCAF1
	DCL1	DCL1	DCL1	Blast result		DCL1
	DCL3
	DDB1A	DDB1	DDB1A	Blast result		DDB1A
	DDB1B		DDB1B	Blast result		DDB1B
	DDF1	DDF
	DDF2
	DET1	DET1
	DET3	DET3
	DNF	DNF
	DOC1	DOC1	DOC1	Blast result
	DWA1
	DWA2
	EAT	EAT
	EBF1	EBF
	EBF2
	EBS	EBS
	EFO1	EFO
	EFO2
	EFS	EFS
	EIF3A1	EIF3	EIF3A1	Blast result
	EIF3B-1
	EIF3B-2
	EIF3C1
	EIF3C2
	EIF3E1		EIF3E1	Blast result		EIF3E1
	EIF3F
	EIF3G1		EIF3G1	Blast result		EIF3G1
	EIF3K1		EIF3K1	Blast result		EIF3K1
	EIL1	EIL
	EIL2
	EIL3
	EIN2
	EIN3		EIN3	Blast result		EIN3
	EIN4
	EIP1	EIP1,6,9
	EIP6
	EIP9
	ELF3	ELF3,4	ELF3	Blast result		ELF3
	ELF4		ELF4	Array hybridization
	ELF5	ELF5
	ELF6	ELF6	ELF6	Blast result		ELF6
	ELF7	ELF7,8
	ELF8		ELF8	Blast result		ELF8	ELF8
	EMF1	EMF	EMF1	Array hybridization			EMF1
	EMF2	EMF2
	ERF1	ERF
	ERF4
	ERS1	ERS
	ERS2
	ESD1	ESD1
	ESD4	ESD4,5
	ESD5
	ESD7	ESD7
	ETR1	ETR	ETR1	Blast result
	ETR2
	FAS2	FAS2
	FCA	FCA
	FD	FD	FD	Blast result		FD
	FES1	FES1
	FHA	FHA	FHA	Blast result		FHA
	FIE	FIE
	FIO1	FIO1
	FIS2	FIS
	FKF1	FKF1
	FLAVIN-Binding KELCH REPEAT
	FLC	FLC	FLC	Blast result			FLC
	FLD	FLD	FLD	Blast result		FLD
	FLK	FLK
	FLM
	FPA	FPA	FPA	Array hybridization			FPA
	FPF1	FPF1
	FRI	FRI
	FRL1	FRL
	FRL2
	FRY1	FRY1
	FT	FT	CcFT	Array hybridization			CcFT
	FUL	FUL
	FUS3	FUS
	FVE	FVE	FVE	Array hybridization
	FWA	FWA
	FY	FY	FY	Blast result
	GA1	GA
	GA2
	GA20OX1
	GA20OX2
	GA20OX3
	GA20OX4
	GA20OX5
	GA2OX7	GAOX
	GA3
	GA3OX2
	GA3OX4
	GAI	GAI
	GASA4	GASA4
	GASA5	GASA5
	GCR1	GCR1
	GI	GI	GI	Array hybridization	GI
	GID1A	GID1
	GID1B
	GID1C
	H2B	H2B	H2B	Blast result		H2B
	HAC1	HAC	HAC1	Blast result	HAC1
	HAC12		HAC12	Blast result	HAC12
	HAC2
	HAC4
	HAC5
	HAG1		HAG1	Blast result		HAG1
	HAP3a
	HAP3b	HAP3b
	HDA6	HDA6
	HOS1	HOS1
	HPA1
	HTH		HTH	Array hybridization
	HUA1
	HUA2	HUA
	HUB1	HUB1
	HY1	HY
	HY5	HY
	HYL1	HYL1
	ICU2	ICU2
	J3	J3
	KNAT2	KNAT2
	KNOX	KNOX
	KNOX
	KNOX
	LAC8		LAC8	Array hybridization			LAC8
	LD	LD
	LDL1	LDL	LDL1	Blast result		LDL1
	LDL2
	LFY	LFY	CcLFY	Array hybridization			CcLFY
	LHP1
	LHY	LHY	LHY	Blast result		LHY
	LUG	LUG	LUG	Blast result		LUG
	LUX
	LWD1	LWD
	LWD2
	MAF1	MAF	MAF1	Array hybridization			MAF1
	MAF2
	MAF3
	MAF4
	MAF5
	MBD9	MBD9	MBD9	Array hybridization			MBD9
	MFT	MFT
	MKK9	MKK9
	MMP
	MOD1	MOD1
	MPK3	MPK
	MPK6		MPK6	Blast result
	MSI1	MSI1,4	MSI1	Blast result
	MSI4
	NAP	NAP
	NF-YC3	NF-Y
	NF-YC4
	NF-YC9
	NIA1
	NPR1	NPR1
	NTHK1	NTHK
	NTL8	NTL8
	NUA	NUA	NUA	Array hybridization			NUA
	NY-YB3		NY-YB3	Blast result	NY-YB3
	P300/CBP
	PAF1
	PCC1	PCC1
	PEP	PEP
	PFT1	PFT1	PFT1	Blast result	PFT1
	PGI1		PGI1	Blast result
	PHP	PHP
	PHYA	PHYA	PHYA	Blast result		PHYA	PHYA
	PHYB	PHYB,D,E
	PHYD
	PHYE
	PI	PI
	PIE1	PIE1	PIE1	Blast result		PIE1
	PIF4	PIFs
	PIN1At	PIN1At
	PKL	PKL
	PNF	PNF
	PNY	PNY
	PRL1	PRL1	PRL1	Blast result
	PRR5		PRR5	Blast result
	PRR7		PRR7	Array hybridization			PRR7
	RAV2	RAV
	RBE
	RD29A	RD29A
	REF6	REF6
	RFI2
	RGA1	RGA1
	RGE1
	RGL1	RGL
	RGL2		RGL2	Array hybridization			RGL2
	RSL1	RSL
	RSL2
	SAC51		SAC51	Array hybridization			SAC51
	SAP18	SAP18
	SAR3
	SDG25
	SDG8	SDG
	SE
	SEF	SEF
	SFR6	SFR6	SFR6	Blast result			SFR6
	SHP1	SHP
	SHP2
	SIN1	SIN1	SIN1	Blast result		SIN1
	SIZ1	SIZ1
	SKB1	SKB1	SKB1	Blast result			SKB1
	SLY1	SLY
	SLY2
	SMZ	SMZ	SMZ	Array hybridization
	SNF2
	SNZ	SNZ	SNZ	Array hybridization			SNZ
	SOC1	SOC1
	SPA1	SPA
	SPA2
	SPA3
	SPA4		SPA4	Blast result	SPA4
	SPL10		SPL10	Blast result		SPL10
	SPL3	SPL	SPL3	Array hybridization			SPL3
	SPL4
	SPL5
	SPL9		SPL9	Blast result		SPL9
	SPT	SPT
	SPT16
	SPY	SPY	SPY	Blast result			SPY
	SRT1	SRT	SRT1	Blast result	SRT1
	SRT2
	SSRP1		SSRP1	Blast result	SSRP1
	STM	STM	STM	Blast result	STM
	SUF4	SUF4	SUF4	Blast result		SUF4
	SVP	SVP
	SWA1
	SWN	SWN	SWN	Blast result		SWN	SWN
	SYD	SYD	SYD	Blast result	SYD		SYD
	TCP1
	TEM1	TEM
	TEM2
	TFIIS
	TFL1	TFl1
	TFL2	TFL2
	TIC		TIC	Array hybridization
	TIL1	TIL1
	TM6
	TOC1	TOC1	TOC1	Blast result	TOC1
	TOE1	TOE	TOE1	Blast result		TOE1
	TOE2
	TOE3		TOE3	Blast result		TOE3
	TSF	TSF
	ULP1D
	VEL1	VEL1
	VEL2
	VEL3
	VIL1
	VIM1
	VIN3	VIN3	VIN3	Array hybridization			VIN3
	VIP3	VIP
	VIP4		VIP4	Array hybridization			VIP4
	VIP5
	VRN1	VRN1
	VRN2	VRN2
	VRN5	VRN5
	VTC1	VTC	VTC1	Blast result
	VTC2		VTC2	Blast result		VTC2
	VTC4
	VTC5
	WDR5a	WDR5a
	WIN3	WIN3
	WUS	WUS
	XAL1
	XRN2		XRN2	Blast result	XRN2
	XRN3		XRN3	Blast result
	XRN4
	XTH3
	ZLL
	ZTL	ZTL
