# Supplementary material for: Use of transcriptome sequencing to understand the pistillate flowering in hickory (Carya cathayensis Sarg.)
Source: BMC Genomics. 2013 Oct 10;14:691. doi: 10.1186/1471-2164-14-691 (PMC3853572; doi:10.1186/1471-2164-14-691)
Supplement: Additional file 4: Table S2 — Regulatory relationship of flowering or floral genes in A. thaliana. [file 1471-2164-14-691-S4.xlsx]

## Sheet: Sheet1
Table S2: Regulatory relationship of floral genes in Arabidopsis
ADG1	FT	a	Pil Joon Seo, 2011
AG	SHP	a	Richard c Moore, 2005
AGL12	FT	a	Rosalinda Tapia-Lo´pez,2008
AGL19	FLC	r	Nicole Schönrock, 2006
AGL19	LFY	a	Nicole Schönrock, 2006
AGL24	LFY	i	Hao Yu, 2002
AGL24	SEP	r	Veronica Gregis, 2009
AGL28	LD	a	Seung Kwan Yoo, 2006
AGL28	FCA	a	Seung Kwan Yoo, 2006
AGL28	FY	a	Seung Kwan Yoo, 2006
AGL6	SEP	i	Anneke S. Rijpkema,2009
AGL6	SHP	i	Anneke S Rijpkema, 2007
AGL6	AP1	i	Fabio Fornara, 2004
AHL	PIFs	r	Ju Yun, 2012
AHL	FT	r	Ju Yun, 2012
AP1	SVP	r	Chang Liu, 2007
AP1	AGL24	r	Chang Liu, 2007
AP1	SOC1	i	Chang Liu, 2007
AP1	SEP	i	Veronica Gregis, 2009
AP2	SNZ	a	Johannes Mathieu, 2009
AP2	TOE	a	Xuemei Chen, 2004
AP2	AG	r	Anusak Pinyopich, 2003
AP2	SOC1	r	Levi Yant, 2010
AP3,PI	NAP	a	Moriyah Zik, 2003
ARP4,6	FLC	a	Xu, 2010
ART	FLC	a	Branislava Poduska,2003
AS	KNOX	r	Mary E. Byrne, 2002
ASH2R	FLC	a	Danhua Jiang, 2011
AtBRM	GI	r	I Carré, 2005
ATC	TFL1	r	Rozi Mohamed1, 2010
ATC	FT	r	Shuhong Zhang, 2005
AtIDD8	SUS4	a	Pil Joon Seo, 2011
AtMYB3	LFY	a	Porri, 2012
AtMYB3	SOC1	a	Porri, 2012
AtTPR	FLC	a	Yannick Jacob, 2007
ATX	FLC	a	Ste´phane Pien, 2008
AtXR7	FT	a	Yosuke Tamada, 2009
BES1	ELF6	i	Yosuke Tamada, 2008
BES1	REF6	i	Yosuke Tamada, 2008
BES1	FLC	r	Steven D. Clouse, 2008
BFT	TFL1	a	Seong Jeon Yoo, 2010
BMI1C	FT	a	Hiroyuki Hosokawa, 2006
BMI1C	FLC	r	Hiroyuki Hosokawa, 2006
CBF	DAM	a	D Horvath, 2009
CBF	COR	a	Hyoun-Joung Kim, 2004
CBF	SOC1	f--	Eunjoo Seo, 2009
CBF	FLC	a	Eunjoo Seo, 2009
CBP20	FRI	i	Kieron D. Edwards,2006
CBP20	FLC	a	Kieron D. Edwards,2006
CCA1	FKF1	r	DC Nelson, 2000
CCA1	PRR	f+-	Kanae Niinuma, 2008
CCA1	CO	f++	Sumire Fujiwara, 2008
CCA1	SVP	r	Sumire Fujiwara, 2008
CCA1	FLC	r	Sumire Fujiwara, 2008
CCA1	LHY	i	Sumire Fujiwara, 2008
CCA1	HY	i	Aidyn Mouradov, 2002
CCA1	COL1	a	Ledger, 2001
CCA1	COL2	a	Ledger, 2001
CCR2	GI	r	Bieniawska, 2008
CDC73	FLC	a	Xuhong Yu, 2010
CDF	CO	r	Fabio Fornara, 2009
CDF	FT	r	Song, 2012
CIBs	CRY	i	Liu, 2008; Liu, 2011
CK2	CCA1	a	Sergi Portole´s, 2010
CK2	TSF	a	Jose A. Jarillo, 2011
CK2	FLC	r	Mulekar, 2012
CK2	LHY	i	Mulekar, 2012
CKB3	COL1	a	Marcelo J Yanovsky, 2001
CLF	AG	r	Abdelaty Saleh, 2007
CLF	AGL19	r	Danhua Jiang, 2008
CLF	FIE	i	Danhua Jiang, 2008
CLF	FLC	r	Manuel Lopez-Vernaza, 2012
CML24	FLC	r	Yu-Chang TsaI, 2007
CO	TSF	a	Maria D’Aloia, 2011
CO	FT	a	Richard M. Amasino, 2010
CO	AGL17	a	Ping Han, 2008
CO	AGL12	a	Rosalinda Tapia-Lo´pez, 2008
CO	TFL1	a	Ba´rbara Strasser, 2009
COL1	CRY	a	Xiao-Fei Cheng, 2005
COL1	COL2	a	Xiao-Fei Cheng, 2005
COL9	CO	r	Haodong Chen, 2005
COP1,9,10	ELF3,4	a	Chen, 2010
COP1,9,10	eIF3	r	Avital Yahalom, 2008
COP1,9,10	CO	r	Cheng, 2005
COP1,9,10	GI	r	Haodong Chen, 2005
COP1,9,10	DDB1	i	Haodong Chen, 2010
COP1,9,10	CUL4	a	Haodong Chen, 2010
COR	FLC	r	Eunjoo Seo, 2009
COR	CO	a	Eunjoo Seo, 2009
CPK2,5	FT	a	Eran Tauber, 2008
CPL3	FT	r	Rumi Tominaga, 2008
CPL3	SOC1	r	Rumi Tominaga, 2008
CRP	FLC	r	Yuri Imura, 2012
CRP	FT	a	Yuri Imura, 2012
CRP	TSF	a	Yuri Imura, 2012
CRY	COP1	r	Rossana Henriques, 2009
CRY	ELF3,4	a	Rim Nefissi, 2011
CRY	CO	a	Li-Jun Liu, 2008
CRY	FLC	a	Dean T. Rouse, 2002
CRY	AtHB16	a	YAN WANG, 2001
CSTFs	FLC	r	Fuquan Liu, 2010
CTR	EIN2	r	Anna N. Stepanova, 2005
CUL4	FLC	r	Manuel Lopez-Vernaza, 2012
CUL4	DDB1	i	Maghsoud Pazhouhandeh, 2011
CUL4	COP1	i	Christian Fankhauser, 2011
DAM	FT	r	Megan N. Hemming, 2011
DCL1,3	FLC	r	Robert J. Schmitz,B2007
DDA1	DDB1	i	Haodong Chen, 2010
DDB1	CUL4	c	Maghsoud Pazhouhandeh, 2011
DDB1	MSI1,4	i	Maghsoud Pazhouhandeh, 2011
DDB1	SPA	i	Maghsoud Pazhouhandeh, 2011
DDB1	COP1	i	Haodong Chen, 2010
DDF	AP2	a	Hiroshi Magome, 2004
DDF	GAox	a	Hiroshi Magome, 2004
DELLA	SOC1	r	Patrick Achard, 2007
DELLA	PKL	r	Tai-ping Sun, 2010
DELLA	LUE1	r	Koichiro Aya, 2011
DELLA	GAMYB	r	Koichiro Aya, 2011
DET1	DOC1	a	Christine M Fleet, 2005
DET1	COP10	i	On Sun Lau, 2011
DNF	FKF1	a	Karl Morris, 2010
DNF	CO	r	Karl Morris, 2010
DOC1	CO	a	Nobutoshi Yamaguchi, 2007
DOF3	CO	r	Fabio Fornara, 2009
DREB1	COR	a	Hiroshi Magome, 2004
DREB1	RD29A	a	Zheng Tong, 2009
DREB1	GAox	u	Hiroshi Magome, 2004
EAT	AP2	r	Weiwei Deng, 2011
EAT	SMZ	r	Weiwei Deng, 2011
EAT	SNZ	r	Weiwei Deng, 2011
EAT	TOE	r	Weiwei Deng, 2011
EBF	EIN3	r	Jennifer M. Gagne, 2004
EBF	EIL	r	FU Zhao-di, 2011
EBS	FT	r	Manuel Piñeiro, 2003
EBS	TIL1	i	Iva´n del Olmo, 2010
EBS	ESD7	i	Iva´n del Olmo, 2010
EFO	CCR2	r	Wuyi Wang, 2011
EFO	CO	r	Wuyi Wang, 2011
EFS	FLC	a	Wim J. J. Soppe, 1999
eIF3	CO	a	Avital Yahalom, 2008
EIL	ERF	a	Hongwei Guo, 2004
EIN2	NAC2	a	Fan Xu, 2011
EIN2	EIN3	a	Hongwei Guo, 2004
EIN2	EIL	a	Hongwei Guo, 2004
EIN3	ERF	a	Jennifer M. Gagne, 2004
EIN4	CO	r	Trivellini, A, 2007
EIP1,6,9	EMF1,2	i	Hee-Yeon Park, 2011
EIP1,6,9	AP1	r	Hee-Yeon Park, 2011
ELF3,4	CCA1	f+-	Sheen X. Lu, 2012
ELF3,4	GI	r	Karen A. Hicks, 2001
ELF3,4	FLC	a	Ba´rbara Strasser, 2009
ELF3,4	FT	r	Gordon G. Simpson, 2002
ELF5	FLC	a	Yoo-Sun Noh, 2004
ELF5	ESD1	i	Mar Martin-Trillo1, 2006
ELF6	FLC	r	Yoo-Sun Noh, 2004
ELF6	FT	r	Yoo-Sun Noh, 2004
ELF6	GI	r	Yoo-Sun Noh, 2004
ELF7,8	FLC	a	Yun, 2011
EMF	WNK8	i	Park, 2011
EMF	GI	r	Levy, 1998
EMF	CO	r	Levy, 1998
EMF	LD	r	Ming-Der Haung, 1998
EMF	LFY	r	Nobumasa Yoshida, 2001
EMF	CLF	i	Nobumasa Yoshida, 2001
EMF	MSI1,4	i	Sang Yeol Kim, 2010
EMF	AP3,PI	i	Nobumasa Yoshida, 2001
EMF	AG	i	Yong-Hwan Moon, 2003
EMF	FLC	r	Nobumasa Yoshida, 2001
ESD1	FLC	a	Mar Martin-Trillo1, 2006
ESD4,5	FLC	a	Paul H. Reeves, 2002
ESD7	ICU2	i	Iva´n del Olmo, 2010
ESD7	FAS2	i	Iva´n del Olmo, 2010
ESD7	FT	r	Iva´n del Olmo, 2010
ESD7	SOC1	r	Iva´n del Olmo, 2010
ESD7	AG	r	Iva´n del Olmo, 2010
ETR	ERS	a	Claudia Hass, 2004
ETR	EIN4	u	Anne E. Hall, 2003
ETR	CTR	i	R. Müller, 2002
ETR	EIN4	a	Theophilus M. Mutui, 2007
FACT	FLC	r	Ihab B. Lolas, 2010
FACT	HUB1	i	Ihab B. Lolas, 2010
FAS2	FT	r	Hidetaka Kaya, 2001
FAS2	SOC1	r	Hidetaka Kaya, 2001
FBH	CO	a	Shogo Itoa, 2012
FCA	FY	i	Gordon G. Simpson, 2003
FCA	FLC	r	Fuquan Liu, 2007
FD	SEP	a	Paula Teper-Bamnolker, 2005
FD	FUL	a	Mitsutomo Abe, 2005
FD	AP1	a	Philip A. Wigge, 2005
FD	SOC1	a	Torti, 2012
FE	GI	r	Sarah Fowler, 1999
FE	FT	u	M. Koornneef, 1998
FES1	FLC	a	Pedro Creville´ n
FHA	GI	u	Yasushi Kobayashi, 2012
FIE	FLC	r	Filomena De Luciaa, 2008
FIE	FT	r	Danhua Jiang, 2008
FIO1	CO	r	Jeongsik Kim, 2008
FIO1	CCR2	r	Jeongsik Kim, 2008
FKF1	CDF	r	Takato Imaizumi, 2005
FKF1	CO	a	Song, 2012
FLC	TEM	a	Weiwei Deng, 2011
FLC	FT	r	Chris A. Helliwell, 2006
FLC	FD	r	Deng, 2011
FLC	AP1	r	Abdelaty Saleh, 2008
FLC	SOC1	r	Deng, 2011
FLC	SPL	r	Jia-Wei Wang, 2009
FLC	AGL24	r	Scott D. Michaels, 2003
FLC	SMZ	a	Johannes Mathieu, 2009
FLC	TOE	a	Johannes Mathieu, 2009
FLC	SEP	r	Weiwei Deng, 2011
FLC	MAF	i	Sookyung Oh, 2004
FLC	SVP	r	Jeong Hwan Lee, 2007
FLC	LHY	r	Spensley, 2009
FLC	CO	r	Fujiwara, 2008
FLD	FLC	r	Yuehui He, 2003
FLK	FLC	r	Mi-Hye Lim, 2004
FPA	FVE	i	Israel Ausín, 2004
FPA	FLC	r	Fritz M. Schomburg, 2001
FPA	CBF	r	Eunjoo Seo, 2009
FPA	FT	a	Fritz M. Schomburg, 2001
FRI	FLC	i	Ana L. Caicedo, 2004
FRI	WDR5a	a	Danhua Jiang, 2009
FRL	FLC	a	Scott D. Michaels, 2003
FRY1	CO	a	Byung-Hoon Kim, 2009
FRY1	XRN	a	Byung-Hoon Kim, 2009
FT	FD	a	Ahn, 2006; Abe, 2005
FT	SPL	a	Fabio Fornara, 2009
FT	SOC1	a	Torti, 2012
FT	miR172	a	Johannes Mathieu, 2009
FT	EAT	a	Johannes Mathieu, 2009
FT	PRCs	f--	Dong-Hwan Kim, 2009
FUS	DOC1	r	J. CHORY, 1996
FUS	FRY1	a	J. CHORY, 1996
FVE	MSI1,4	i	Maghsoud Pazhouhandeh, 2010
FVE	FLC	r	Israel Ausín, 2004
FVE	CBF	r	Eunjoo Seo, 2009
FWA	LFY	r	Igor Kardailsky, 1999
FWA	FT	r	Yasushi Kobayashi, 1999
FY	FLC	r	Feng, 2011
GA	FT	a	Miguel A. Bla´zquez, 2002
GA	FPF1	a	Miguel A. Bla´zquez, 2002
GA	GID1	a	Shimada, 2008
GA	SUC	a	Izabela A. Chincinska, 2007
GA	RGA1	f+-	Aron L. Silverstone, 1998
GA	PHOR	a	Aidyn Mouradov, 2002
GA	GAI	f+-	Kathryn E. King, 2001
GA	GAox	a	Yongyou Zhu, 2006
GAI	miR159	a	Patrick Achard, 2004
GAI	AtMYB3	r	Gregory F.W. Gocal, 2001
GAI	SPY	a	Stephen M. Swain, 2001
GAMYB	LFY	a	Gregory F.W. Gocal, 2001
GAox	GA	a	Aimone Porri, 2012
GASA5	FLC	a	Shengchun Zhang, 2009
GASA5	FT	r	Shengchun Zhang, 2009
GASA5	LFY	r	Shengchun Zhang, 2009
GCR1	LFY	a	Gabriella Colucci, 2002
GI	CDF	r	Young Hun Song, 2012
GI	TEM	r	Sawa, 2011
GI	SPY	i	Tseng, 2004
GI	TOE	r	Mariko Sawa, 2011
GI	CO	a	Lu, 2012
GI	SVP	r	Sawa, 2011
GI	SOC1	a	Markus Günl, 2009
GI	FT	a	Lu, 2012
GI	FKF1	i	Mariko Sawa, 2007
GI	CBF	r	Eunjoo Seo, 2009
GI	COL9	r	Xiao-Fei Cheng, 2005
GID1	DELLA	a	Murase, 2008
GID1	FT	a	Pa¨ivi L.H. Rinne, 2011
GID1	SPY	a	Nicholas P. Harberd, 2009
GNC	RGA1	a	René Richter, 2010
GNC	COL1	a	Iain W. Manfield, 2007
GNL	RGA1	a	René Richter, 2010
H2B	FLC	a	Cao, 2008
HAC	FLC	r	Weiwei Deng, 2011
HAP3b	CO	a	Jenny Ballif, 2011
HAT	FLC	r	Deng, 2007
HDA6	FLD	i	Chun-Wei Yu, 2011
HDA6	FLC	r	Chun-Wei Yu, 2011
HDAC	VIN3	a	Sibum Sung, 2004
HDAC	FLC	r	Keqiang Wu, 2008
HEN3	LUG	i	Brendan N. Kidda, 2011
HEN3	SEU	i	Hong Ma, 2005
HOS1	FLC	a	Ana Lazaro, 2012
HTH	LFY	i	Edwige Moyroud, 2009
HUA	FLM	a	Mark R. Doyle, 2005
HUA	FLC	a	Mark R. Doyle, 2005
HUB1	FLC	a	Ying Cao, 2008
HUB1	H2B	a	Ying Cao, 2008
HY	LHCB	u	Miriam Hassidim, 2007
HY	FUS	a	Young-Mi Kim, 2002
HY	DET3	a	María Verónica Arana, 2011
HY	COP1,9,10	a	Chun-Ying Kang, 2009
HY	DET1	a	Markus Nixdorf, 2010
HYL1	DCL1	i	Marie-Noe¨lle Pouch-Pe´lissier, 2008
HYL1	miR156	a	Shuxia Li, 2012
J3	SOC1	a	Lisha Shen, 2011
J3	MAF	r	Lisha Shen, 2011
J3	SVP	r	Lisha Shen, 2011
JMJ14	FT	r	Iain R. Searle, 2012
JMJ14	AP1	r	Falong Lu, 2010
JMJ14	SOC1	r	Falong Lu, 2010
JMJ14	FT	r	Falong Lu, 2010
KNOX	GAox	r	Young Hun Song, 2012
LD	SUF4	i	Sanghee Kim, 2006
LD	FLC	r	Jing Bo Jin, 2008
LD	LFY	a	Xin Wang, 2007
LDL	FWA	r	Danhua Jiang, 2007
LDL	FLC	r	Danhua Jiang, 2007
LFY	AP1	f++	Wagner, 1999
LFY	AP2	a	Eva Huala, 1992
LFY	AP3,PI	a	Eva Huala, 1992
LFY	AG	a	Eva Huala, 1992
LFY	GASA4	a	Ing-Chien Chen, 2007
LFY	CAL	a	Milo J. Aukerman, 1999
LHY	GI	a	Deok Hoon Park, 1999
LHY	PRR	f+-	Alexandra Pokhilko, 2012
LUG	AG	r	Hong Ma, 2005
LWD	PRR	f+-	Ying Wang, 2011
MAB2	PFT1	i	Jun Ito, 2011
MAB2	FLC	r	N. V. Piven, 2002
MAF	FT	r	Seung Kwan Yoo, 2011
MAF	FLC	a	He, 2009
MBD9	FLC	i	Yaish, 2009
MFT	TFL1	a	Rozi Mohamed1, 2010
MFT	FT	a	Seonghoe Jang, 2009
miR156	FT	a	Jia-Wei Wang, 2009
miR156	SOC1	a	Jia-Wei Wang, 2009
miR156	SPL	r	Yu, 2010; Wang, 2009
miR159	AtMYB3	r	Christian Dubos, 2010
miR172	FT	a	Hanna Lee, 2010
miR172	SOC1	a	Zhen Tao, 2012
miR172	AP2	r	Allison C Mallory, 2006
miR172	SMZ	r	Mathieu, 2009
miR172	SNZ	r	Mathieu, 2009
miR172	TOE	r	Xuemei Chen, 2004
MSI1,4	FVE	f+-	Maghsoud Pazhouhandeh, 2011
MSI1,4	AGL19	a	Nicole Schönrock, 2012
MSI1,4	SOC1	a	Romaric Bouveret, 2006
NF-Y	CO	a	Roderick W. Kumimoto, 2010
NF-Y	FT	a	Jessika Adrian, 2010
NGA1	AG	a	Toshiro Ito, 2011
NGA1	SHP	a	Toshiro Ito, 2011
NPR1	WIN3	r	Guan-Feng Wang, 2011
NPR1	FLC	a	Guan-Feng Wang, 2011
NTHK	CTR	a	Can Xie, 2003
NTL8	FT	a	Ya-Ni Chen, 2008
NUA	ESD4,5	i	Jin, 2008
NUA	FLC	a	Xu, 2007
PCC1	CO	a	SEGARRA, 2010
PEP	FLC	a	Wang, 2009
PFT1	CO	r	In˜igo, 2012
PFT1	FT	r	In˜igo, 2012
PHP	FLC	r	Sunchung Park, 2011
PHYA	PHYB,D,E	r	Chentao Lin, 2000
PHYA	CRY	a	Brian Thomas, 2006
PHYA	SPA	r	Christian Fankhauser, 2011
PHYA	COP1,9,10	a	Seo, 2012
PHYA	GI	a	Karina Andrea Oliverio, 2007
PHYA	DAM	i	David Horvath, 2009
PHYA	FUS	r	Seo, 2012
PHYB,D,E	CCA1	a	Yusuke Niwa, 2007
PHYB,D,E	FUS	i	In-Cheol Jang, 2010
PHYB,D,E	GAox	r	Miguel A. Bla´zquez, 1999
PHYB,D,E	ELF3,4	a	Xing Liang Liu, 2001
PHYB,D,E	PFT1	r	In˜igo, 2012
PHYB,D,E	CO	r	Federico Valverde, 2004
PIE1	FLC	a	Choi, 2007
PIFs	GNC	a	Rene´ Richter, 2010
PIFs	RGA1	i	Tohru Ariizumi, 2008
PIFs	GNL	a	Rene´ Richter, 2010
PIFs	FT	a	S. Vinod Kumar, 2012
PIN1At	AGL24	i	Yu Wang, 2009
PIN1At	miR156	a	Zhen Tao, 2012
PNF	PNY	c	Harley M.S. Smith, 2004
PNF	AP1	r	Siddhartha Kanrar, 2008
PNF	LFY	a	Siddhartha Kanrar, 2008
PNY	AP1	a	Siddhartha Kanrar, 2008
PNY	LFY	r	Siddhartha Kanrar, 2008
PPD1	FT	a	Aaron Greenup, 2009
PRL1	DDB1	a	Haodong Chen, 2010
PRMT	FLC	r	Lifang Niu, 2007
PRP39	SOC1	r	Cunxi Wang, 2007
PRR	TOC1	f+-	David E. Somers, 2004
PRR	CO	r	Todd Mockler, 2002
PRR	CDF	r	Takato Imaizumi, 2010
RAF	FT	i	Ji Hoon Ahn, 2006
RAV	CO	a	Ji Hoon Ahn, 2006
RAV	FT	a	Cristina Castillejo, 2008
RAV	ZAT12	a	Ayako Nishizawa, 2006
RbBP5	FLC	a	Danhua Jiang, 2011
RD29A	CO	a	Zheng Tong, 2009
REF6	FLC	r	Bosl Noh, 2004
RGA1	PIFs	r	Tohru Ariizumi, 2008
RGA1	SPY	a	Alyssa Dill, 2004
RGA1	GA	r	Greenboim-wainberg, 2005
RGL	GA	r	Greenboim-wainberg, 2005
RTV1	FT	a	Jae Bok Heo, 2012
RTV1	SOC1	a	Jae Bok Heo, 2012
SAP18	SOC1	a	Chang Liu, 2009
SB1	HYL1	i	Marie-Noe¨lle Pouch-Pe´lissier, 2008
SDG	FLC	a	Jessika Adrian, 2009
SEF	FLC	a	Rosana March-Dı´az, 2006
SEF	PIE1	a	Rosana March-Dı´az, 2007
SEF	ARP4,6	a	Rosana March-Dı´az, 2007
SEU	AG	r	Anneke S Rijpkema, 2007
SFR6	CBF	a	Hua, 2009
SFT	SP	r	Akiva Shalita, 2009
SFT	AP1	a	Akiva Shalita, 2009
SIN1	LFY	r	Animesh Ray, 1996
SIN1	TFL1	a	Animesh Ray, 1996
SIN1	MOD1	a	Jean D. Lang, 1994
SIZ1	FLD	r	Jing Bo Jin, 2008
SKB1	FLC	r	Zhang, 2011; Wang, 2007
SLY	GAI	r	Stephen G. Thomas, 2004
SLY	RGA1	r	Camille M. Steber, 1998
SLY	DELLA	r	Xiangdong Fu, 2004
SMZ	FT	r	Johannes Mathieu, 2009
SMZ	AP3,PI	r	Johannes Mathieu, 2009
SMZ	SNZ	a	Johannes Mathieu, 2009
SMZ	AP2	i	George Chuck, 2010
SNE	DELLA	i	Lucia C. Strader, 2004
SNZ	AP3,PI	a	Johannes Mathieu, 2009
SOC1	FT	i	Alon Samach, 2000
SOC1	FUL	a	Philip A. Wigge, 2005
SOC1	AGL24	i	Liu, 2008
SOC1	SEP	r	Jungeun Lee, 2008
SOC1	CBF	r	Eunjoo Seo, 2009
SOC1	AGL42	r	Carmen Dorca-Fornell, 2011
SOC1	AGL71	r	Carmen Dorca-Fornell, 2011
SOC1	AGL72	r	Carmen Dorca-Fornell, 2011
SPA	COP1	i	Zuo, 2011; Pazhouhandeh, 2011
SPA	CRY	r	Christian Fankhauser, 2012
SPA	COP1,9,10	c	Seonghoe Jang, 2008
SPL	SOC1	r	Jae-Hoon Jung, 2012
SPL	AP1	a	Jia-Wei Wang, 2009
SPL	FUL	a	Jia-Wei Wang, 2009
SPL	SOC1	a	Jae-Hoon Jung, 2012
SPL	miR172	a	R Scott Poethig, 2009
SPL	FT	r	Jae Joon Kim, 2012
SPL	LFY	a	Nan Yu, 2010
SPL	FLC	r	Weiwei Deng, 2011
SPY	GAI	a	Jinrong Peng, 1997
SPY	SOC1	a	Jihyun Moon, 2003
SPY	DELLA	a	Inbar Maymon, 2009
SPY	CO	r	Tong-Seung Tseng, 2004
SRT	VIN3	a	Yu, 2011
STM	PNY	i	Smith, 2011
STM	CO	a	Hailong An, 2004
STM	PNF	r	Smith, 2011
STY	NGA1	f++	John Paul Alvarez, 2009
SUC	FT	a	Izabela A. Chincinska, 2007
SUC	MAF	r	Izabela A. Chincinska, 2007
SUF4	FLC	r	Sang Yeol Kim, 2006
SUF4	FRI	r	Sang Yeol Kim, 2006
SUS4	ADG1	a	D. H. Paul Barratt, 2009
SVP	TSF	r	Seonghoe Jang, 2009
SVP	FT	r	Seonghoe Jang, 2009
SVP	SEP	r	Stefan de Folter, 2005
SVP	SOC1	i	Zhen Tao, 2012
SWC6	FLC	a	Ana La´zaro, 2008
SWI3	FCA	i	Tomasz J. Sarnowski, 2002
SWI3	BSH	i	Tomasz J. Sarnowski, 2002
SWN	VRN1	i	Thomas Greb, 2007
SWN	FIS	i	Dongfang Wang, 2002
SWN	FT	r	Farrona, 2011
SYD	LFY	r	Doris Wagner, 2002
SYD	WUS	a	Chang Seob Kwon, 2005
TEM	FT	r	Osnato, 2012
TEM	GAox	r	Osnato, 2012
TFL1	LFY	f--	Oliver J. Ratcliffe1, 1998
TFL1	FD	r	Mitsutomo Abe, 2005
TFL1	AP1	r	Dominique Aubert, 2001
TFL2	ICU2	i	Jose´Marı´a Barrero, 2007
TFL2	FLC	r	Franziska Turck, 2007
TFL2	FT	r	Toshihisa Kotake, 2003
TFL2	ESD7	i	Iva´n del Olmo, 2010
TFL2	AG	r	Toshihisa Kotake, 2003
TFL2	AGL24	r	Jungeun Lee, 2010
TFL2	SHP	r	Yong-Hwan Moon, 2003
TFL2	SEP	r	Toshihisa Kotake, 2003
TIC1	PHYA	r	Jarillo, 2008
TOC1	CCA1	f+-	haojun Ding, 2007
TOC1	LHY	f+-	haojun Ding, 2007
TOE	AP3,PI	a	Cezary Smaczniaka, 2012
TOE	FT	r	Jae-Hoon Jung, 2007
TSF	FT	i	Scott D. Michaels
TSF	SOC1	a	Scott D. Michaels, 2005
TSF	FLC	i	Scott D. Michaels, 2004
UBC	FLC	a	He, 2009
UBC	MAF	i	Yuehui He, 2009
VEL1	FLC	r	Dong-Hwan Kim, 2010
VIN3	FLC	r	Sung, 2004
VIN3	AGL19	r	Donna M. Bond, 2009
VIP	FLC	a	Pien, 2008; Yun, 2011
VRN1	COR	a	Ga´bor Galiba, 2009
VRN2	FLC	r	Candice C. Sheldon, 2000
VRN5	VIN3	r	Thomas Greb, 2007
VRN5	FLC	r	Thomas Greb, 2007
VTC1	FT	f--	E S Dennis, 2007
VTC1	FLC	i	Carina Barth, 2006
VTC1	TOC1	r	Simeon O. Kotchoni, 2009
WDR5a	ATX	i	Hyein Yun, 2011
WDR5a	FLC	r	Hyein Yun, 2011
WER	FT	a	Eunjoo Seo, 2011
WIN3	FLC	a	Guan-Feng Wang, 2011
WNK1	ZTL	r	Matthew A. Jones, 2009
WNK1	TOC1	r	Y. Wang, 2008
WNK1	APRR3	a	Kojima, 2002
WNK8	AP1	a	JAMES A. McCORMICK, 2011
WNK8	EMF	i	Park, 2011
WNK8	EDM2	i	Hee-Yeon Park, 2011
WUS	AG	a	Cristel C. Carles, 2004
XLG2	RTV1	a	Jae Bok Heo, 2012
XRN	FLC	r	Nuno Geraldo, 2009
XRN	EBF	a	Anna N Stepanova, 2009
YAB1	NGA1	r	April N. Wynn, 2011
ZAT12	COL2	a	Jonathan T. Vogel, 2005
ZTL	GI	i	Woe-Yeon Kim, 2007
ZTL	TOC1	a	Woe-Yeon Kim, 2004
References
Abou-Elwafa SF, Buttner B, Chia T, Schulze-Buxloh G, Hohmann U, Mutasa-Gottgens E, Jung C, Muller AE. 2011. Conservation and divergence of autonomous pathway genes in the flowering regulatory network of Beta vulgaris. Journal of experimental botany 62: 3359-3374.
Achard P, Baghour M, Chapple A, Hedden P, Van Der Straeten D, Genschik P, Moritz T, Harberd NP. 2007. The plant stress hormone ethylene controls floral transition via DELLA-dependent regulation of floral meristem-identity genes. Proceedings of the National Academy of Sciences of the United States of America 104: 6484-6489.
Achard P, Cheng H, De Grauwe L, Decat J, Schoutteten H, Moritz T, Van Der Straeten D, Peng J, Harberd NP. 2006. Integration of plant responses to environmentally activated phytohormonal signals. Science 311: 91-94.
Achard P, Herr A, Baulcombe DC, Harberd NP. 2004. Modulation of floral development by a gibberellin-regulated microRNA. Development 131: 3357-3365.
Adrian J, Farrona S, Reimer JJ, Albani MC, Coupland G, Turck F. 2010. cis-Regulatory elements and chromatin state coordinately control temporal and spatial expression of FLOWERING LOCUS T in Arabidopsis. The Plant cell 22: 1425-1440.
Adrian J, Torti S, Turck F. 2009. From decision to commitment: the molecular memory of flowering. Molecular plant 2: 628-642.
Aki S, Nakai H, Aoyama T, Oka A, Tsuge T. 2011. AtSAP130/AtSF3b-3 function is required for reproduction in Arabidopsis thaliana. Plant & cell physiology 52: 1330-1339.
Alvarez JP, Goldshmidt A, Efroni I, Bowman JL, Eshed Y. 2009. The NGATHA distal organ development genes are essential for style specification in Arabidopsis. The Plant cell 21: 1373-1393.
Amasino R. 2010. Seasonal and developmental timing of flowering. The Plant journal : for cell and molecular biology 61: 1001-1013.
Amasino RM, Michaels SD. 2010. The timing of flowering. Plant Physiol 154: 516-520.
An H, Roussot C, Suarez-Lopez P, Corbesier L, Vincent C, Pineiro M, Hepworth S, Mouradov A, Justin S, Turnbull C et al. 2004. CONSTANS acts in the phloem to regulate a systemic signal that induces photoperiodic flowering of Arabidopsis. Development 131: 3615-3626.
Aoki N, Hirose T, Furbank RT. 2012. Sucrose Transport in Higher Plants: From Source to Sink. 34: 703-729.
Ariizumi T, Murase K, Sun TP, Steber CM. 2008. Proteolysis-independent downregulation of DELLA repression in Arabidopsis by the gibberellin receptor GIBBERELLIN INSENSITIVE DWARF1. The Plant cell 20: 2447-2459.
Ariizumi T, Steber CM. 2007. Seed germination of GA-insensitive sleepy1 mutants does not require RGL2 protein disappearance in Arabidopsis. The Plant cell 19: 791-804.
Ausin I, Alonso-Blanco C, Jarillo JA, Ruiz-Garcia L, Martinez-Zapater JM. 2004. Regulation of flowering time by FVE, a retinoblastoma-associated protein. Nature genetics 36: 162-166.
Aya K, Hiwatashi Y, Kojima M, Sakakibara H, Ueguchi-Tanaka M, Hasebe M, Matsuoka M. 2011. The Gibberellin perception system evolved to regulate a pre-existing GAMYB-mediated system during land plant evolution. Nature communications 2: 544.
Bai Y, Meng Y, Huang D, Qi Y, Chen M. 2011. Origin and evolutionary analysis of the plant-specific TIFY transcription factor family. Genomics 98: 128-136.
Ballif J, Endo S, Kotani M, MacAdam J, Wu Y. 2011. Over-expression of HAP3b enhances primary root elongation in Arabidopsis. Plant physiology and biochemistry : PPB / Societe francaise de physiologie vegetale 49: 579-583.
Barratt DHP, Derbyshire P, Findlay K, Pike M, Wellner N, Lunn J, Feil R, Simpson C, Maule AJ, Smith AM. 2009. Normal growth of Arabidopsis requires cytosolic invertase but not sucrose synthase. Proceeding of the national academy of sciences 106: 13124-13129.
Barrero JM, Gonzalez-Bayon R, del Pozo JC, Ponce MR, Micol JL. 2007. INCURVATA2 encodes the catalytic subunit of DNA Polymerase alpha and interacts with genes involved in chromatin-mediated cellular memory in Arabidopsis thaliana. The Plant cell 19: 2822-2838.
Barth C, De Tullio M, Conklin PL. 2006. The role of ascorbic acid in the control of flowering time and the onset of senescence. Journal of experimental botany 57: 1657-1665.
Baurle I, Dean C. 2006. The timing of developmental transitions in plants. Cell 125: 655-664.
Bernier G, Perilleux C. 2005. A physiological overview of the genetics of ﬂowering time control. Plant Biotechnology Journal 3, 3–16.
Berr A, Xu L, Gao J, Cognat V, Steinmetz A, Dong A, Shen WH. 2009. SET DOMAIN GROUP25 encodes a histone methyltransferase and is involved in FLOWERING LOCUS C activation and repression of flowering. Plant Physiol 151: 1476-1485.
Blackman BK, Rasmussen DA, Strasburg JL, Raduski AR, Burke JM, Knapp SJ, Michaels SD, Rieseberg LH. 2011. Contributions of flowering time genes to sunflower domestication and improvement. Genetics 187: 271-287.
Blazquez MA, Green R, Nilsson O, Sussman MR, Weigel D. 1998. Gibberellins promote ﬂowering of Arabidopsis by activating the LEAFY promoter. The Plant Cell 10, 791–800.
Blazquez MA, Trenor M, Weigel D. 2002. Independent control of gibberellin biosynthesis and flowering time by the circadian clock in Arabidopsis. Plant Physiol 130: 1770-1775.
Bohlenius H, Huang T, Charbonnel-Campaa L, Brunner AM, Jansson S, Strauss SH, Nilsson O. 2006. CO/FT regulatory module controls timing of ﬂowering and seasonal growth cessation in trees. Science 312, 1040–1043.
Bond DM, Dennis ES, Pogson BJ, Finnegan EJ. 2009. Histone acetylation, VERNALIZATION INSENSITIVE 3, FLOWERING LOCUS C, and the vernalization response. Molecular plant 2: 724-737.
Bond DM, Wilson IW, Dennis ES, Pogson BJ, Jean Finnegan E. 2009. VERNALIZATION INSENSITIVE 3 (VIN3) is required for the response of Arabidopsis thaliana seedlings exposed to low oxygen conditions. The Plant journal : for cell and molecular biology 59: 576-587.
Bouveret R, Schonrock N, Gruissem W, Hennig L. 2006. Regulation of flowering time by Arabidopsis MSI1. Development 133: 1693-1702.
Brunner AM, Nilsson O. 2004. Revisiting tree maturation and floral initiation in the poplar functional genomics era. New Phytologist 164: 43-51.
Brunner AM, Rottmann WH, Sheppard LA, Krutovskii K, DiFazio SP, Leonardi S, Strauss SH. 2000. Structure and expression of duplicate AGAMOUS orthologues in poplar. Plant Mol Biol 44:619–634.
Brunner AM. 2010. Reproductive development in Populus. Genetics and Genomics of Populus Plant Genetics and Genomics: Crops and Models, 2010, Volume 8, Part 3, 155-170.
Cai X, Ballif J, Endo S, Davis E, Liang M, Chen D, DeWald D, Kreps J, Zhu T, Wu Y. 2007. A putative CCAAT-binding transcription factor is a regulator of flowering timing in Arabidopsis. Plant Physiol 145: 98-105.
Cai X, Davis EJ, Ballif J, Liang M, Bushman E, Haroldsen V, Torabinejad J, Wu Y. 2006. Mutant identification and characterization of the laccase gene family in Arabidopsis. Journal of experimental botany 57: 2563-2569.
Caicedo AL, Stinchcombe JR, Olsen KM, Schmitt J, Purugganan MD. 2004. Epistatic interaction between Arabidopsis FRI and FLC flowering time genes generates a latitudinal cline in a life history trait. Proceedings of the National Academy of Sciences of the United States of America 101: 15670-15675.
Calonje M, Sanchez R, Chen L, Sung ZR. 2008. EMBRYONIC FLOWER1 participates in polycomb group-mediated AG gene silencing in Arabidopsis. The Plant cell 20: 277-291.
Cao Y, Dai Y, Cui S, Ma L. 2008. Histone H2B monoubiquitination in the chromatin of FLOWERING LOCUS C regulates flowering time in Arabidopsis. The Plant cell 20: 2586-2602.
Carland FM, Nelson T. 2004. Cotyledon vascular pattern2-mediated inositol (1,4,5) triphosphate signal transduction is essential for closed venation patterns of Arabidopsis foliar organs. The Plant cell 16: 1263-1275.
Carles CC, Lertpiriyapong K, Reville K, Fletcher JC. 2004. The ULTRAPETALA1 gene functions early in Arabidopsis development to restrict shoot apical meristem activity and acts through WUSCHEL to regulate floral meristem determinacy. Genetics 167: 1893-1903.
Castillejo C, Pelaz S. 2008. The balance between CONSTANS and TEMPRANILLO activities determines FT expression to trigger flowering. Current biology : CB 18: 1338-1343.
Chang RL, Ghamsari L, Manichaikul A, Hom EF, Balaji S, Fu W, Shen Y, Hao T, Palsson BO, Salehi-Ashtiani K et al. 2011. Metabolic network reconstruction of Chlamydomonas offers insight into light-driven algal metabolism. Molecular systems biology 7: 518.
Chen H, Huang X, Gusmaroli G, Terzaghi W, Lau OS, Yanagawa Y, Zhang Y, Li J, Lee JH, Zhu D et al. 2010. Arabidopsis CULLIN4-damaged DNA binding protein 1 interacts with CONSTITUTIVELY PHOTOMORPHOGENIC1-SUPPRESSOR OF PHYA complexes to regulate photomorphogenesis and flowering time. The Plant cell 22: 108-123.
Chen I-C, Lee S-C, Pan S-M, Hsieh H-L. 2007. GASA4, a GA-stimulated gene, participates in light signaling in Arabidopsis. Plant Science 172: 1062-1071.
Chen M, Ni M. 2006. RFI2, a RING-domain zinc finger protein, negatively regulates CONSTANS expression and photoperiodic flowering. The Plant journal : for cell and molecular biology 46: 823-833.
Chen YN, Slabaugh E, Brandizzi F. 2008. Membrane-tethered transcription factors in Arabidopsis thaliana: novel regulators in stress response and development. Curr Opin Plant Biol 11: 695-701.
Cheng XF, Wang ZY. 2005. Overexpression of COL9, a CONSTANS-LIKE gene, delays flowering by reducing expression of CO and FT in Arabidopsis thaliana. The Plant journal : for cell and molecular biology 43: 758-768.
Chi WT, Fung RW, Liu HC, Hsu CC, Charng YY. 2009. Temperature-induced lipocalin is required for basal and acquired thermotolerance in Arabidopsis. Plant, cell & environment 32: 917-927.
Chincinska IA, Liesche J, Krugel U, Michalska J, Geigenberger P, Grimm B, Kuhn C. 2008. Sucrose transporter StSUT4 from potato affects flowering, tuberization, and shade avoidance response. Plant Physiol 146: 515-528.
Choi J, Hyun Y, Kang MJ, In Yun H, Yun JY, Lister C, Dean C, Amasino RM, Noh B, Noh YS et al. 2009. Resetting and regulation of Flowering Locus C expression during Arabidopsis reproductive development. The Plant journal : for cell and molecular biology 57: 918-931.
Choi K, Kim J, Hwang HJ, Kim S, Park C, Kim SY, Lee I. 2011. The FRIGIDA complex activates transcription of FLC, a strong flowering repressor in Arabidopsis, by recruiting chromatin modification factors. The Plant cell 23: 289-303.
Choi K, Park C, Lee J, Oh M, Noh B, Lee I. 2007. Arabidopsis homologs of components of the SWR1 complex regulate flowering and plant development. Development 134: 1931-1941.
Chuck G, O'Connor D. 2010. Small RNAs going the distance during plant development. Curr Opin Plant Biol 13: 40-45.
Clouse SD. 2008. The molecular intersection of brassinosteroid-regulated growth and flowering in Arabidopsis. Proceedings of the National Academy of Sciences of the United States of America 105: 7345-7346.
Coen ES, Meyerowitz EM. 1991. The war of the whorls: Genetic interactions controlling ﬂower development. Nature 353:31–37.
Colucci G, Apone F, Alyeshmerni N, Chalmers D, Chrispeels MJ. 2002. GCR1, the putative Arabidopsis G protein-coupled receptor gene is cell cycle-regulated, and its overexpression abolishes seed dormancy and shortens time to flowering. Proceedings of the National Academy of Sciences of the United States of America 99: 4736-4741.
Corbesier L, Lejeune P, Bernier G. 1998. The role of carbohydrates in the induction of ﬂowering in Arabidopsis thaliana: comparison between the wild type and a starchless mutant. Planta 206: 131–137.
Crevillen P, Dean C. 2011. Regulation of the floral repressor gene FLC: the complexity of transcription in a chromatin context. Curr Opin Plant Biol 14: 38-44.
Cseke LJ, Cseke SB, Ravinder N, Taylor LC, Shankar A, Sen B, Thakur R, Karnosky DF, Podila GK. 2005. SEP-class genes in Populus tremuloides and their likely role in reproductive survival of poplar trees. Gene 358:1–16.
D'Aloia M, Bonhomme D, Bouche F, Tamseddak K, Ormenese S, Torti S, Coupland G, Perilleux C. 2011. Cytokinin promotes flowering of Arabidopsis via transcriptional activation of the FT paralogue TSF. The Plant journal : for cell and molecular biology 65: 972-979.
De Bodt S, Theissen G, Van de Peer Y. 2006. Promoter analysis of MADS-box genes in eudicots through phylogenetic footprinting. Mol Biol Evol 23:1293–1303.
de Folter S, Immink RG, Kieffer M, Parenicova L, Henz SR, Weigel D, Busscher M, Kooiker M, Colombo L, Kater MM et al. 2005. Comprehensive interaction map of the Arabidopsis MADS Box transcription factors. The Plant cell 17: 1424-1433.
De Lucas M, Daviere JM, Rodriguez-Falcon M, Pontin M, Iglesias-Pedraz JM, Lorrain S, Fankhauser C, Blazquez MA, Titarenko E, Prat S. 2008. A molecular framework for light and gibberellin control of cell elongation. Nature 451: 480-484.
De Lucia F, Crevillen P, Jones AM, Greb T, Dean C. 2008. A PHD-polycomb repressive complex 2 triggers the epigenetic silencing of FLC during vernalization. Proceedings of the National Academy of Sciences of the United States of America 105: 16831-16836.
del Olmo I, Lopez-Gonzalez L, Martin-Trillo MM, Martinez-Zapater JM, Pineiro M, Jarillo JA. 2010. EARLY IN SHORT DAYS 7 (ESD7) encodes the catalytic subunit of DNA polymerase epsilon and is required for flowering repression through a mechanism involving epigenetic gene silencing. The Plant journal : for cell and molecular biology 61: 623-636.
Deng W, Liu C, Pei Y, Deng X, Niu L, Cao X. 2007. Involvement of the histone acetyltransferase AtHAC1 in the regulation of flowering time via repression of FLOWERING LOCUS C in Arabidopsis. Plant Physiol 143: 1660-1668.
Dennis ES, Peacock WJ. 2007. Epigenetic regulation of flowering. Curr Opin Plant Biol 10: 520-527.
Dhillon T, Pearce SP, Stockinger EJ, Distelfeld A, Li C, Knox AK, Vashegyi I, Vagujfalvi A, Galiba G, Dubcovsky J. 2010. Regulation of freezing tolerance and flowering in temperate cereals: the VRN-1 connection. Plant Physiol 153: 1846-1858.
Dill A, Thomas SG, Hu J, Steber CM, Sun TP. 2004. The Arabidopsis F-box protein SLEEPY1 targets gibberellin signaling repressors for gibberellin-induced degradation. The Plant cell 16: 1392-1405.
Ding Z, Doyle MR, Amasino RM, Davis SJ. 2007. A complex genetic interaction between Arabidopsis thaliana TOC1 and CCA1/LHY in driving the circadian clock and in output regulation. Genetics 176: 1501-1510.
Dixon LE, Knox K, Kozma-Bognar L, Southern MM, Pokhilko A, Millar AJ. 2011. Temporal repression of core circadian genes is mediated through EARLY FLOWERING 3 in Arabidopsis. Current biology : CB 21: 120-125.
Dorca-Fornell C, Gregis V, Grandi V, Coupland G, Colombo L, Kater MM. 2011. The Arabidopsis SOC1-like genes AGL42, AGL71 and AGL72 promote flowering in the shoot apical and axillary meristems. The Plant journal : for cell and molecular biology 67: 1006-1017.
Doyle MR, Amasino RM. 2009. A single amino acid change in the enhancer of zeste ortholog CURLY LEAF results in vernalization-independent, rapid flowering in Arabidopsis. Plant Physiol 151: 1688-1697.
Doyle MR, Bizzell CM, Keller MR, Michaels SD, Song J, Noh YS, Amasino RM. 2005. HUA2 is required for the expression of floral repressors in Arabidopsis thaliana. The Plant journal : for cell and molecular biology 41: 376-385.
Dubos C, Stracke R, Grotewold E, Weisshaar B, Martin C, Lepiniec L. 2010. MYB transcription factors in Arabidopsis. Trends in plant science 15: 573-581.
Edwards KD, Anderson PE, Hall A, Salathia NS, Locke JC, Lynn JR, Straume M, Smith JQ, Millar AJ. 2006. FLOWERING LOCUS C mediates natural variation in the high-temperature response of the Arabidopsis circadian clock. The Plant cell 18: 639-650.
Ehrenreich IM, Hanzawa Y, Chou L, Roe JL, Kover PX, Purugganan MD. 2009. Candidate gene association mapping of Arabidopsis flowering time. Genetics 183: 325-335.
Eldar A, Dorfman R, Weiss D, Ashe H, Shilo BZ, Barkai N. 2002. Robustness of the BMP morphogen gradient in Drosophila embryonic patterning. Nature 419: 304-308.
Eriksson S, Bohlenius H, Moritz T, Nilsson O. 2006. GA4 is the active gibberellin in the regulation of LEAFY transcription and Arabidopsis ﬂoral initiation. The Plant Cell 18: 2172–2181.
Fankhauser C, Ulm R. 2011. Light-regulated interactions with SPA proteins underlie cryptochrome-mediated gene expression. Genes Dev 25: 1004-1009.
Farinas, B., Mas, P. 2011. Functional implication of the MYB transcription factor RVE8/LCL5 in the circadian control of histone acetylation. The Plant Journal 66: 318-329
Farrona S, Hurtado L, Bowman JL, Reyes JC. 2004. The Arabidopsis thaliana SNF2 homolog AtBRM controls shoot development and flowering. Development 131: 4965-4975.
Farrona S, Thorpe FL, Engelhorn J, Adrian J, Dong X, Sarid-Krebs L, Goodrich J, Turck F. 2011. Tissue-specific expression of FLOWERING LOCUS T in Arabidopsis is maintained independently of polycomb group protein repression. The Plant cell 23: 3204-3214.
Feng W, Jacob Y, Veley KM, Ding L, Yu X, Choe G, Michaels SD. 2011. Hypomorphic alleles reveal FCA-independent roles for FY in the regulation of FLOWERING LOCUS C. Plant Physiol 155: 1425-1434.
Fitter AH, Fitter RS. 2002. Rapid changes in flowering time in British plants. Science 296: 1689-1691.
Fleet CM, Sun TP. 2005. A DELLAcate balance: the role of gibberellin in plant morphogenesis. Curr Opin Plant Biol 8: 77-85.
Foreman J, Johansson H, Hornitschek P, Josse EM, Fankhauser C, Halliday KJ. 2011. Light receptor action is critical for maintaining plant biomass at warm ambient temperatures. The Plant journal : for cell and molecular biology 65: 441-452.
Fornara F, Coupland G. 2009. Plant phase transitions make a SPLash. Cell 138: 625-627.
Fornara F, Panigrahi KC, Gissot L, Sauerbrunn N, Ruhl M, Jarillo JA, Coupland G. 2009. Arabidopsis DOF transcription factors act redundantly to reduce CONSTANS expression and are essential for a photoperiodic flowering response. Developmental cell 17: 75-86.
Fornara F, Parenicova L, Falasca G, Pelucchi N, Masiero S, Ciannamea S, Lopez-Dee Z, Altamura MM, Colombo L, Kater MM. 2004. Functional characterization of OsMADS18, a member of the AP1/SQUA subfamily of MADS box genes. Plant Physiol 135: 2207-2219.
Frank W, Marcio AF, Annick D, Jose LR, Elliot MM, 2006, Genome-wide analysis of gene expression during early Arabidopsis flower development. PLoS Genetics, 2(7): e117,DOI: 10.1371.
Fu X, Richards DE, Fleck B, Xie D, Burton N, Harberd NP. 2004. The Arabidopsis mutant sleepy1gar2-1 protein promotes plant growth by increasing the affinity of the SCFSLY1 E3 ubiquitin ligase for DELLA protein substrates. The Plant cell 16: 1406-1418.
Fu Z-d, Wang H-n, Liu J-x, Zeng H-x, Zhang J, Kuang X-c, Yu Y-x. 2011. Molecular Cloning and Characterization of Carnation EBF1 Gene During Flower Senescence and upon Ethylene Exposure and Sugar. Agricultural Sciences in China 10: 1872-1880.
Fujita M, Horiuchi Y, Ueda Y, Mizuta Y, Kubo T, Yano K, Yamaki S, Tsuda K, Nagata T, Niihama M, et al. 2010. Rice expression atlas in reproductive development. Plant & Cell Physiol 51(12): 2060-2081.
Fujiwara S, Oda A, Yoshida R, Niinuma K, Miyata K, Tomozoe Y, Tajima T, Nakagawa M, Hayashi K, Coupland G et al. 2008. Circadian clock proteins LHY and CCA1 regulate SVP protein accumulation to control flowering in Arabidopsis. The Plant cell 20: 2960-2971.
Gagne JM, Smalle J, Gingerich DJ, Walker JM, Yoo SD, Yanagisawa S, Vierstra RD. 2004. Arabidopsis EIN3-binding F-box 1 and 2 form ubiquitin-protein ligases that repress ethylene action and promote growth by directing EIN3 degradation. Proceedings of the National Academy of Sciences of the United States of America 101: 6803-6808.
Galiba G, Vágújfalvi A, Li C, Soltész A, Dubcovsky J. 2009. Regulatory genes involved in the determination of frost tolerance in temperate cereals. Plant Science 176: 12-19.
Ge Y, Li Y, Zhu YM, Bai X, Lv DK, Guo D, Ji W, Cai H. 2010. Global transcriptome profiling of wild soybean (Glycine soja) roots under NaHCO3 treatment. BMC plant biology 10: 153.
Geraldo N, Baurle I, Kidou S, Hu X, Dean C. 2009. FRIGIDA delays flowering in Arabidopsis via a cotranscriptional mechanism involving direct interaction with the nuclear cap-binding complex. Plant Physiol 150: 1611-1618.
Gocal GFW, Sheldon CC, Gubler F, Moritz T, Bagnall DJ, MacMillan CP, Li SF, Parish RW, Dennis ES, Weigel D et al. 2001. GAMYB-like Genes, Flowering, and Gibberellin Signaling in Arabidopsis. Plant Physiology 127: 1682-1693.
Gonzalez D, Bowen AJ, Carroll TS, Conlan RS. 2007. The transcription corepressor LEUNIG interacts with the histone deacetylase HDA19 and mediator components MED14 (SWP) and CDK8 (HEN3) to repress transcription. Molecular and cellular biology 27: 5306-5315.
Goto K, Meyerowitz EM. 1994. Function and regulation of the Arabidopsis floral homeotic gene PISTILLATA. Genes & Development 8: 1548-1560.
Greb T, Mylne JS, Crevillen P, Geraldo N, An H, Gendall AR, Dean C. 2007. The PHD finger protein VRN5 functions in the epigenetic silencing of Arabidopsis FLC. Current biology : CB 17: 73-78.
Greenboim-Wainberg Y, Maymon I, Borochov R, Alvarez J, Olszewski N, Ori N, Eshed Y, Weiss D. 2005. Cross talk between gibberellin and cytokinin: the Arabidopsis GA response inhibitor SPINDLY plays a positive role in cytokinin signaling. The Plant cell 17: 92-102.
Greenup A, Peacock WJ, Dennis ES, Trevaskis B. 2009. The molecular biology of seasonal flowering-responses in Arabidopsis and the cereals. Annals of botany 103: 1165-1172.
Gregis V, Sessa A, Dorca-Fornell C, Kater MM. 2009. The Arabidopsis floral meristem identity genes AP1, AGL24 and SVP directly repress class B and C floral homeotic genes. The Plant journal : for cell and molecular biology 60: 626-637.
Griffiths J, Murase K, Rieu I, Zentella R, Zhang ZL, Powers SJ, Gong F, Phillips AL, Hedden P, Sun TP et al. 2006. Genetic characterization and functional analysis of the GID1 gibberellin receptors in Arabidopsis. The Plant cell 18: 3399-3414.
Gunl M, Liew EF, David K, Putterill J. 2009. Analysis of a post-translational steroid induction system for GIGANTEA in Arabidopsis. BMC plant biology 9: 141.
Guo H, Ecker JR. 2004. The ethylene signaling pathway: new insights. Current Opinion in Plant Biology 7: 40-49.
Hadrich N, Hendriks JH, Kotting O, Arrivault S, Feil R, Zeeman SC, Gibon Y, Schulze WX, Stitt M, Lunn JE. 2012. Mutagenesis of cysteine 81 prevents dimerization of the APS1 subunit of ADP-glucose pyrophosphorylase and alters diurnal starch turnover in Arabidopsis thaliana leaves. The Plant journal : for cell and molecular biology 70: 231-242.
Hall AE. 2003. Analysis of Combinatorial Loss-of-Function Mutants in the Arabidopsis Ethylene Receptors Reveals That the ers1 etr1 Double Mutant Has Severe Developmental Defects That Are EIN2 Dependent. The Plant Cell Online 15: 2032-2041.
Han P, Garcia-Ponce B, Fonseca-Salazar G, Alvarez-Buylla ER, Yu H. 2008. AGAMOUS-LIKE 17, a novel flowering promoter, acts in a FT-independent photoperiod pathway. The Plant journal : for cell and molecular biology 55: 253-265.
Han SK, Song JD, Noh YS, Noh B. 2007. Role of plant CBP/p300-like genes in the regulation of flowering time. The Plant journal : for cell and molecular biology 49: 103-114.
Hanano S, Goto K. 2011. Arabidopsis TERMINAL FLOWER1 is involved in the regulation of flowering time and inflorescence development through transcriptional repression. The Plant cell 23: 3172-3184.
Harberd NP, Belfield E, Yasumura Y. 2009. The angiosperm gibberellin-GID1-DELLA growth regulatory mechanism: how an "inhibitor of an inhibitor" enables flexible response to fluctuating environments. The Plant cell 21: 1328-1339.
Hassidim M, Harir Y, Yakir E, Kron I, Green RM. 2009. Over-expression of CONSTANS-LIKE 5 can induce flowering in short-day grown Arabidopsis. Planta 230: 481-491.
Hassidim M, Yakir E, Fradkin D, Hilman D, Kron I, Keren N, Harir Y, Yerushalmi S, Green RM. 2007. Mutations in CHLOROPLAST RNA BINDING provide evidence for the involvement of the chloroplast in the regulation of the circadian clock in Arabidopsis. The Plant journal : for cell and molecular biology 51: 551-562.
He F, Zhou Y, Zhang Z. 2010. Deciphering the Arabidopsis floral transition process by integrating a protein-protein interaction network and gene expression data. Plant Physiol 153: 1492-1505.
He Y, Amasino RM. 2005. Role of chromatin modification in flowering-time control. Trends in plant science 10: 30-35.
He Y. 2009. Control of the transition to flowering by chromatin modifications. Molecular plant 2: 554-564.
Hecht V, Laurie RE, Vander Schoor JK, Ridge S, Knowles CL, Liew LC, Sussmilch FC, Murfet IC, Macknight RC, Weller JL. 2011. The pea GIGAS gene is a FLOWERING LOCUS T homolog necessary for graft-transmissible specification of flowering but not for responsiveness to photoperiod. The Plant cell 23: 147-161.
Helliwell CA, Wood CC, Robertson M, James Peacock W, Dennis ES. 2006. The Arabidopsis FLC protein interacts directly in vivo with SOC1 and FT chromatin and is part of a high-molecular-weight protein complex. The Plant journal : for cell and molecular biology 46: 183-192.
Hemming MN, Trevaskis B. 2011. Make hay when the sun shines: the role of MADS-box genes in temperature-dependant seasonal flowering responses. Plant science : an international journal of experimental plant biology 180: 447-453.
Henderson IR, Dean C. 2004. Control of Arabidopsis flowering: the chill before the bloom. Development 131: 3829-3838.
Henriques R, Jang IC, Chua NH. 2009. Regulated proteolysis in light-related signaling pathways. Curr Opin Plant Biol 12: 49-56.
Heo JB, Sung S, Assmann SM. 2012. Ca2+-dependent GTPase, extra-large G protein 2 (XLG2), promotes activation of DNA-binding protein related to vernalization 1 (RTV1), leading to activation of floral integrator genes and early flowering in Arabidopsis. The Journal of biological chemistry 287: 8242-8253.
Heyndrickx KS, Vandepoele K. 2012. Systematic identification of functional plant modules through the integration of complementary data sources. Plant Physiol.
Horvath D. 2009. Common mechanisms regulate flowering and dormancy. Plant Science 177: 523-531.
Hsu CY, Liu Y, Luthe DS, Yuceer C. 2006. Poplar FT2 shortens the juvenile phase and promotes seasonal flowering. The Plant cell 18: 1846-1861.
Hua J. 2009. From freezing to scorching, transcriptional responses to temperature variations in plants. Current opinion in plant biology 12: 568-573.
Hudson D, Guevara D, Yaish MW, Hannam C, Long N, Clarke JD, Bi YM, Rothstein SJ. 2011. GNC and CGA1 modulate chlorophyll biosynthesis and glutamate synthase (GLU1/Fd-GOGAT) expression in Arabidopsis. PloS one 6: e26765.
Ikezaki M, Kojima M, Sakakibara H, Kojima S, Ueno Y, Machida C, Machida Y. 2010. Genetic networks regulated by ASYMMETRIC LEAVES1 (AS1) and AS2 in leaf development in Arabidopsis thaliana: KNOX genes control five morphological events. The Plant journal : for cell and molecular biology 61: 70-82.
Imaizumi T. 2010. Arabidopsis circadian clock and photoperiodism: time to think about location. Curr Opin Plant Biol 13: 83-89.
Imura Y, Kobayashi Y, Yamamoto S, Furutani M, Tasaka M, Abe M, Araki T. 2012. CRYPTIC PRECOCIOUS/MED12 is a novel flowering regulator with multiple target steps in Arabidopsis. Plant & cell physiology 53: 287-303.
Inigo S, Alvarez MJ, Strasser B, Califano A, Cerdan PD. 2012. PFT1, the MED25 subunit of the plant Mediator complex, promotes flowering through CONSTANS dependent and independent mechanisms in Arabidopsis. The Plant journal : for cell and molecular biology 69: 601-612.
Irish VF. 2010. The flowering of Arabidopsis flower development. The Plant journal : for cell and molecular biology 61: 1014-1028.
Ishikawa R, Tamaki S, Yokoi S, Inagaki N, Shinomura T, TakanoM, Shimamoto K. 2005. Suppression of the ﬂoral activator Hd3a is the principal cause of the night break effect in rice. Plant Cell 17:3326-3336.
Ito J, Sono T, Tasaka M, Furutani M. 2011. MACCHI-BOU 2 is required for early embryo patterning and cotyledon organogenesis in Arabidopsis. Plant & cell physiology 52: 539-552.
Ito S, Song YH, Josephson-Day AR, Miller RJ, Breton G, Olmstead RG, Imaizumi T. 2012. FLOWERING BHLH transcriptional activators control expression of the photoperiodic flowering regulator CONSTANS in Arabidopsis. Proceedings of the National Academy of Sciences of the United States of America 109: 3582-3587.
Ito T. 2011. Coordination of flower development by homeotic master regulators. Curr Opin Plant Biol 14: 53-59.
Izawa T, Takahashi Y, Yano M. 2003. Comparative biology comes into bloom: genomic and genetic comparison of ﬂowering pathways in rice and Arabidopsis. Curr Opin Plant Biol 6:113-120.
Jacob Y, Mongkolsiriwatana C, Veley KM, Kim SY, Michaels SD. 2007. The nuclear pore protein AtTPR is required for RNA homeostasis, flowering time, and auxin signaling. Plant Physiol 144: 1383-1390.
Jang IC, Henriques R, Seo HS, Nagatani A, Chua NH. 2010. Arabidopsis PHYTOCHROME INTERACTING FACTOR proteins promote phytochrome B polyubiquitination by COP1 E3 ligase in the nucleus. The Plant cell 22: 2370-2383.
Jang S, Torti S, Coupland G. 2009. Genetic and spatial interactions between FT, TSF and SVP during the early stages of floral induction in Arabidopsis. The Plant journal : for cell and molecular biology 60: 614-625.
Jansson S, Douglas CJ. 2007. Populus: a model system for plant biology. Annual review of plant biology 58: 435-458.
Jarillo JA, Pineiro M. 2011. Timing is everything in plant development. The central role of floral repressors. Plant science : an international journal of experimental plant biology 181: 364-378.
Jiang D, Gu X, He Y. 2009. Establishment of the winter-annual growth habit via FRIGIDA-mediated histone methylation at FLOWERING LOCUS C in Arabidopsis. The Plant cell 21: 1733-1746.
Jiang D, Kong NC, Gu X, Li Z, He Y. 2011. Arabidopsis COMPASS-like complexes mediate histone H3 lysine-4 trimethylation to control floral transition and plant development. PLoS genetics 7: e1001330.
Jiang D, Wang Y, He Y. 2008. Repression of FLOWERING LOCUS C and FLOWERING LOCUS T by the Arabidopsis Polycomb repressive complex 2 components. PloS one 3: e3404.
Jiang D, Yang W, He Y, Amasino RM. 2007. Arabidopsis relatives of the human lysine-specific Demethylase1 repress the expression of FWA and FLOWERING LOCUS C and thus promote the floral transition. The Plant cell 19: 2975-2987.
Jin JB, Jin YH, Lee J, Miura K, Yoo CY, Kim WY, Van Oosten M, Hyun Y, Somers DE, Lee I et al. 2008. The SUMO E3 ligase, AtSIZ1, regulates flowering by controlling a salicylic acid-mediated floral promotion pathway and through affects on FLC chromatin structure. The Plant journal : for cell and molecular biology 53: 530-540.
Jones MA. 2009. Entrainment of the Arabidopsis Circadian Clock. Journal of Plant Biology 52: 202-209.
Jung JH, Ju Y, Seo PJ, Lee JH, Park CM. 2012. The SOC1-SPL module integrates photoperiod and gibberellic acid signals to control flowering time in Arabidopsis. The Plant journal : for cell and molecular biology 69: 577-588.
Jung JH, Seo YH, Seo PJ, Reyes JL, Yun J, Chua NH, Park CM. 2007. The GIGANTEA-regulated microRNA172 mediates photoperiodic flowering independent of CONSTANS in Arabidopsis. The Plant cell 19: 2736-2748.
Kandasamy MK, Deal RB, McKinney EC, Meagher RB. 2005. Silencing the nuclear actin-related protein AtARP4 in Arabidopsis has multiple effects on plant development, including early flowering and delayed floral senescence. The Plant journal : for cell and molecular biology 41: 845-858.
Kang CY, Lian HL, Wang FF, Huang JR, Yang HQ. 2009. Cryptochromes, phytochromes, and COP1 regulate light-controlled stomatal development in Arabidopsis. The Plant cell 21: 2624-2641.
Kanrar S, Bhattacharya M, Arthur B, Courtier J, Smith HM. 2008. Regulatory networks that function to specify flower meristems require the function of homeobox genes PENNYWISE and POUND-FOOLISH in Arabidopsis. The Plant journal : for cell and molecular biology 54: 924-937.
Katari MS, Nowicki SD, Aceituno FF, Nero D, Kelfer J, Thompson LP, Cabello JM, Davidson RS, Goldberg AP, Shasha DE et al. 2010. VirtualPlant: a software platform to support systems biology research. Plant Physiol 152: 500-515.
Kaul RB. 1995. Reproductive structure and organogenesis in a cottonwood, Populus deltoids (Salicaceae). Int J Plant Sci 156:172–180.
Kidd BN, Cahill DM, Manners JM, Schenk PM, Kazan K. 2011. Diverse roles of the Mediator complex in plants. Seminars in cell & developmental biology 22: 741-748.
Kikis EA, Khanna R, Quail PH. 2005. ELF4 is a phytochrome-regulated component of a negative-feedback loop involving the central oscillator components CCA1 and LHY. The Plant journal : for cell and molecular biology 44: 300-313.
Kim BH, von Arnim AG. 2009. FIERY1 regulates light-mediated repression of cell elongation and flowering time via its 3'(2'),5'-bisphosphate nucleotidase activity. The Plant journal : for cell and molecular biology 58: 208-219.
Kim DH, Doyle MR, Sung S, Amasino RM. 2009. Vernalization: winter and the timing of flowering in plants. Annual review of cell and developmental biology 25: 277-299.
Kim HJ, Hyun Y, Park JY, Park MJ, Park MK, Kim MD, Lee MH, Moon J, Lee I, Kim J. 2004. A genetic link between cold responses and flowering time through FVE in Arabidopsis thaliana. Nature genetics 36: 167-171.
Kim J, Kim Y, Yeom M, Kim JH, Nam HG. 2008. FIONA1 is essential for regulating period length in the Arabidopsis circadian clock. The Plant cell 20: 307-319.
Kim JJ, Lee JH, Kim W, Jung HS, Huijser P, Ahn JH. 2012. The microRNA156-SQUAMOSA PROMOTER BINDING PROTEIN-LIKE3 Module Regulates Ambient Temperature-Responsive Flowering via FLOWERING LOCUS T in Arabidopsis. Plant Physiol 159: 461-478.
Kim S, Choi K, Park C, Hwang HJ, Lee I. 2006. SUPPRESSOR OF FRIGIDA4, encoding a C2H2-Type zinc finger protein, represses flowering by transcriptional activation of Arabidopsis FLOWERING LOCUS C. The Plant cell 18: 2985-2998.
Kim SG, Kim SY, Park CM. 2007. A membrane-associated NAC transcription factor regulates salt-responsive flowering via FLOWERING LOCUS T in Arabidopsis. Planta 226: 647-654.
Kim SY, Michaels SD. 2006. SUPPRESSOR OF FRI 4 encodes a nuclear-localized protein that is required for delayed flowering in winter-annual Arabidopsis. Development 133: 4699-4707.
Kim SY, Zhu T, Sung ZR. 2010. Epigenetic regulation of gene programs by EMF1 and EMF2 in Arabidopsis. Plant Physiol 152: 516-528.
Kim WY, Fujiwara S, Suh SS, Kim J, Kim Y, Han L, David K, Putterill J, Nam HG, Somers DE. 2007. ZEITLUPE is a circadian photoreceptor stabilized by GIGANTEA in blue light. Nature 449: 356-360.
Kobayashi Y, Weigel D. 2007. Move on up, it's time for change--mobile signals controlling photoperiod-dependent flowering. Genes Dev 21: 2371-2384.
Kolmos E, Herrero E, Bujdoso N, Millar AJ, Toth R, Gyula P, Nagy F, Davis SJ. 2011. A reduced-function allele reveals that EARLY FLOWERING3 repressive action on the circadian clock is modulated by phytochrome signals in Arabidopsis. The Plant cell 23: 3230-3246.
Komiya R, Ikegami A, Tamaki S, Yokoi S, Shimamoto K. 2008. Hd3a and RFT1 are essential for ﬂowering in rice. Development 135:767-774.
Komiya R, Yokoi S, Shimamoto K. 2009. A gene network for long-day ﬂowering activates RFT1 encoding a mobile ﬂowering signal in rice. Development 136:3443-3450.
Koo SC, Bracko O, Park MS, Schwab R, Chun HJ, Park KM, Seo JS, Grbic V, Balasubramanian S, Schmid M et al. 2010. Control of lateral organ development and flowering time by the Arabidopsis thaliana MADS-box Gene AGAMOUS-LIKE6. The Plant journal : for cell and molecular biology 62: 807-816.
Koops P, Pelser S, Ignatz M, Klose C, Marrocco-Selden K, Kretsch T. 2011. EDL3 is an F-box protein involved in the regulation of abscisic acid signalling in Arabidopsis thaliana. Journal of experimental botany 62: 5547-5560.
Kotchoni SO, Larrimore KE, Mukherjee M, Kempinski CF, Barth C. 2009. Alterations in the endogenous ascorbic acid content affect flowering time in Arabidopsis. Plant Physiol 149: 803-815.
Krieger U, Lippman ZB, Zamir D. 2010. The flowering gene SINGLE FLOWER TRUSS drives heterosis for yield in tomato. Nature genetics 42: 459-463.
Kumar SV, Lucyshyn D, Jaeger KE, Alos E, Alvey E, Harberd NP, Wigge PA. 2012. Transcription factor PIF4 controls the thermosensory activation of flowering. Nature 484: 242-245.
Kumimoto RW, Zhang Y, Siefers N, Holt BF, 3rd. 2010. NF-YC3, NF-YC4 and NF-YC9 are required for CONSTANS-mediated, photoperiod-dependent flowering in Arabidopsis thaliana. The Plant journal : for cell and molecular biology.
Kwon CS, Chen C, Wagner D. 2005. WUSCHEL is a primary target for transcriptional regulation by SPLAYED in dynamic control of stem cell fate in Arabidopsis. Genes Dev 19: 992-1003.
Kyozuka J, Kobayashi T, Morita M, Shimamoto K. 2000. Spatially and temporally regulated expression of rice MADS box genes with similarity to Arabidopsis class A, B and C genes. Plant Cell Physiol 41:710-718.
Lau OS, Huang X, Charron JB, Lee JH, Li G, Deng XW. 2011. Interaction of Arabidopsis DET1 with CCA1 and LHY in mediating transcriptional repression in the plant circadian clock. Molecular cell 43: 703-712.
Lazaro A, Gomez-Zambrano A, Lopez-Gonzalez L, Pineiro M, Jarillo JA. 2008. Mutations in the Arabidopsis SWC6 gene, encoding a component of the SWR1 chromatin remodelling complex, accelerate flowering time and alter leaf and flower development. Journal of experimental botany 59: 653-666.
Lazaro A, Valverde F, Pineiro M, Jarillo JA. 2012. The Arabidopsis E3 ubiquitin ligase HOS1 negatively regulates CONSTANS abundance in the photoperiodic control of flowering. The Plant cell 24: 982-999.
Lee H, Yoo SJ, Lee JH, Kim W, Yoo SK, Fitzgerald H, Carrington JC, Ahn JH. 2010. Genetic framework for flowering-time regulation by ambient temperature-responsive miRNAs in Arabidopsis. Nucleic acids research 38: 3081-3093.
Lee J, Lee I. 2010. Regulation and function of SOC1, a flowering pathway integrator. Journal of experimental botany 61: 2247-2254.
Lee J, Oh M, Park H, Lee I. 2008. SOC1 translocated to the nucleus by interaction with AGL24 directly regulates leafy. The Plant journal : for cell and molecular biology 55: 832-843.
Lee JH, Yoo SJ, Park SH, Hwang I, Lee JS, Ahn JH. 2007. Role of SVP in the control of flowering time by ambient temperature in Arabidopsis. Genes Dev 21: 397-402.
Li S, Yang X, Wu F, He Y. 2012. HYL1 controls the miR156-mediated juvenile phase of vegetative growth. Journal of experimental botany 63: 2787-2798.
Li X, Wang Q, Yu X, et al. 2011. Arabidopsis cryptochrome 2 (CRY2) functions by the photoactivation mechanism distinct from the tryptophan (trp) triad-dependent photoreduction. PNAS 108: 20844-20849.
Li Y, Pi L, Huang H, Xu L. 2012b. ATH1 and KNAT2 proteins act together in regulation of plant inflorescence architecture. Journal of experimental botany 63: 1423-1433.
Lim MH, Kim J, Kim YS, Chung KS, Seo YH, Lee I, Hong CB, Kim HJ, Park CM. 2004. A new Arabidopsis gene, FLK, encodes an RNA binding protein with K homology motifs and regulates flowering time via FLOWERING LOCUS C. The Plant cell 16: 731-740.
Lin CC, Chu CF, Liu PH, Lin HH, Liang SC, Hsu WE, Lin JS, Wang HM, Chang LL, Chien CT et al. 2011. Expression of an Oncidium gene encoding a patatin-like protein delays flowering in Arabidopsis by reducing gibberellin synthesis. Plant & cell physiology 52: 421-435.
Lin MK, Belanger H, Lee YJ, Varkonyi-Gasic E, Taoka K, Miura E, Xoconostle-Cazares B, Gendler K, Jorgensen RA, Phinney B et al. 2007. FLOWERING LOCUS T protein may act as the long-distance florigenic signal in the cucurbits. The Plant cell 19: 1488-1506.
Liu B, Zuo Z, Liu H, Liu X, Lin C. 2011a. Arabidopsis cryptochrome 1 interacts with SPA1 to suppress COP1 activity in response to blue light. Genes & development 25: 1029-1034.
Liu C, Chen H, Er HL, Soo HM, Kumar PP, Han JH, Liou YC, Yu H. 2008. Direct interaction of AGL24 and SOC1 integrates flowering signals in Arabidopsis. Development 135: 1481-1491.
Liu C, Xi W, Shen L, Tan C, Yu H. 2009. Regulation of floral patterning by flowering time genes. Developmental cell 16: 711-722.
Liu C, Zhou J, Bracha-Drori K, Yalovsky S, Ito T, Yu H. 2007. Specification of Arabidopsis floral meristem identity by repression of flowering time genes. Development 134: 1901-1910.
Liu F, Marquardt S, Lister C, Swiezewski S, Dean C. 2010. Targeted 3' processing of antisense transcripts triggers Arabidopsis FLC chromatin silencing. Science 327: 94-97.
Liu F, Quesada V, Crevillen P, Baurle I, Swiezewski S, Dean C. 2007. The Arabidopsis RNA-binding protein FCA requires a lysine-specific demethylase 1 homolog to downregulate FLC. Molecular cell 28: 398-407.
Liu H, Liu B, Zhao C, Pepper M, Lin C. 2011b. The action mechanisms of plant cryptochromes. Trends in plant science 16: 684-691.
Liu H, Yu X, Li K, et al. 2008. Photoexcited CRY2 interacts with CIB1 to regulate transcription and floral initiation in Arabidopsis. Science 322: 1535-1539.
Liu LJ, Zhang YC, Li QH, Sang Y, Mao J, Lian HL, Wang L, Yang HQ. 2008. COP1-mediated ubiquitination of CONSTANS is implicated in cryptochrome regulation of flowering in Arabidopsis. The Plant cell 20: 292-306.
Lolas IB, Himanen K, Gronlund JT, Lynggaard C, Houben A, Melzer M, Van Lijsebettens M, Grasser KD. 2010. The transcript elongation factor FACT affects Arabidopsis vegetative and reproductive development and genetically interacts with HUB1/2. The Plant journal : for cell and molecular biology 61: 686-697.
Lopez-Vernaza M, Yang S, Muller R, Thorpe F, de Leau E, Goodrich J. 2012. Antagonistic roles of SEPALLATA3, FT and FLC genes as targets of the polycomb group gene CURLY LEAF. PloS one 7: e30715.
Lu F, Cui X, Zhang S, Liu C, Cao X. 2010. JMJ14 is an H3K4 demethylase regulating flowering time in Arabidopsis. Cell research 20: 387-390.
Lu SX, Webb CJ, Knowles SM, Kim SH, Wang Z, Tobin EM. 2012. CCA1 and ELF3 Interact in the control of hypocotyl length and flowering time in Arabidopsis. Plant Physiol 158: 1079-1088.
Lundquist PK, Poliakov A, Bhuiyan NH, Zybailov B, Sun Q, van Wijk KJ. 2012. The functional network of the Arabidopsis plastoglobule proteome based on quantitative proteomics and genome-wide coexpression analysis. Plant Physiol 158: 1172-1192.
Mallory AC, Vaucheret H. 2006. Functions of microRNAs and related small RNAs in plants. Nature genetics 38 Suppl: S31-36.
Manfield IW, Devlin PF, Jen CH, Westhead DR, Gilmartin PM. 2007. Conservation, convergence, and divergence of light-responsive, circadian-regulated, and tissue-specific expression patterns during evolution of the Arabidopsis GATA gene family. Plant Physiol 143: 941-958.
March-Diaz R, Garcia-Dominguez M, Florencio FJ, Reyes JC. 2007. SEF, a new protein required for flowering repression in Arabidopsis, interacts with PIE1 and ARP6. Plant Physiol 143: 893-901.
Martin-Trillo M, Lazaro A, Poethig RS, Gomez-Mena C, Pineiro MA, Martinez-Zapater JM, Jarillo JA. 2006. EARLY IN SHORT DAYS 1 (ESD1) encodes ACTIN-RELATED PROTEIN 6 (AtARP6), a putative component of chromatin remodelling complexes that positively regulates FLC accumulation in Arabidopsis. Development 133: 1241-1252.
Maymon I, Greenboim-Wainberg Y, Sagiv S, Kieber JJ, Moshelion M, Olszewski N, Weiss D. 2009. Cytosolic activity of SPINDLY implies the existence of a DELLA-independent gibberellin-response pathway. The Plant journal : for cell and molecular biology 58: 979-988.
Melzer S, Lens F, Gennen J, Vanneste S, Rohde A, Beeckman T. 2008. Flowering-time genes modulate meristem determinacy and growth form in Arabidopsis thaliana. Nature genetics 40: 1489-1492.
Mempel TR, Henrickson SE, Von Andrian UH. 2004. T-cell priming by dendritic cells in lymph nodes occurs in three distinct phases. Nature 427: 154-159.
Michaels SD, Amasino RM. 1999. FLOWERING LOCUS C encodes a novel MADS domain protein that acts as a repressor of ﬂowering. The Plant Cell 11: 949–956.
Michaels SD, Bezerra IC, Amasino RM. 2004. FRIGIDA-related genes are required for the winter-annual habit in Arabidopsis. Proceedings of the National Academy of Sciences of the United States of America 101: 3281-3285.
Michaels SD, Himelblau E, Kim SY, Schomburg FM, Amasino RM. 2005. Integration of flowering signals in winter-annual Arabidopsis. Plant Physiol 137: 149-156.
Mockler T, Yang H, Yu X, Parikh D, Cheng YC, Dolan S, Lin C. 2003. Regulation of photoperiodic flowering by Arabidopsis photoreceptors. Proceedings of the National Academy of Sciences of the United States of America 100: 2140-2145.
Mohamed R, Wang CT, Ma C, Shevchenko O, Dye SJ, Puzey JR, Etherington E, Sheng X, Meilan R, Strauss SH et al. 2010. Populus CEN/TFL1 regulates first onset of flowering, axillary meristem identity and dormancy release in Populus. The Plant journal : for cell and molecular biology 62: 674-688.
Moon YH. 2003. EMF Genes Maintain Vegetative Development by Repressing the Flower Program in Arabidopsis. The Plant Cell Online 15: 681-693.
Moore RC, Purugganan MD. 2005. The evolutionary dynamics of plant duplicate genes. Current opinion in plant biology 8: 122-128.
Morris K, Thornber S, Codrai L, Richardson C, Craig A, Sadanandom A, Thomas B, Jackson S. 2010. DAY NEUTRAL FLOWERING represses CONSTANS to prevent Arabidopsis flowering early in short days. The Plant cell 22: 1118-1128.
Moyroud E, Tichtinsky G, Parcy F. 2009. The LEAFY Floral Regulators in Angiosperms: Conserved Proteins with Diverse Roles. Journal of Plant Biology 52: 177-185.
Nakamichi N, Kiba T, Henriques R, Mizuno T, Chua NH, Sakakibara H. 2010. PSEUDO-RESPONSE REGULATORS 9, 7, and 5 are transcriptional repressors in the Arabidopsis circadian clock. The Plant cell 22: 594-605.
Needham CJ, Manfield IW, Bulpitt AJ, Gilmartin PM, Westhead DR. 2009. From gene expression to gene regulatory networks in Arabidopsis thaliana. BMC systems biology 3: 85.
Nefissi R, Natsui Y, Miyata K, Oda A, Hase Y, Nakagawa M, Ghorbel A, Mizoguchi T. 2011. Double loss-of-function mutation in EARLY FLOWERING 3 and CRYPTOCHROME 2 genes delays flowering under continuous light but accelerates it under long days and short days: an important role for Arabidopsis CRY2 to accelerate flowering time in continuous light. Journal of experimental botany 62: 2731-2744.
Ness RW, Siol M, Barrett SC. 2011. De novo sequence assembly and characterization of the floral transcriptome in cross- and self-fertilizing plants. BMC genomics 12: 298.
Nishizawa A, Yabuta Y, Yoshida E, Maruta T, Yoshimura K, Shigeoka S. 2006. Arabidopsis heat shock transcription factor A2 as a key regulator in response to several types of environmental stress. The Plant journal : for cell and molecular biology 48: 535-547.
Niu L, Lu F, Pei Y, Liu C, Cao X. 2007. Regulation of flowering time by the protein arginine methyltransferase AtPRMT10. EMBO reports 8: 1190-1195.
Niu L, Zhang Y, Pei Y, Liu C, Cao X. 2008. Redundant requirement for a pair of PROTEIN ARGININE METHYLTRANSFERASE4 homologs for the proper regulation of Arabidopsis flowering time. Plant Physiol 148: 490-503.
Niwa Y, Ito S, Nakamichi N, Mizoguchi T, Niinuma K, Yamashino T, Mizuno T. 2007. Genetic linkages of the circadian clock-associated genes, TOC1, CCA1 and LHY, in the photoperiodic control of flowering time in Arabidopsis thaliana. Plant & cell physiology 48: 925-937.
Noh B, Lee SH, Kim HJ, Yi G, Shin EA, Lee M, Jung KJ, Doyle MR, Amasino RM, Noh YS. 2004. Divergent roles of a pair of homologous jumonji/zinc-finger-class transcription factor proteins in the regulation of Arabidopsis flowering time. The Plant cell 16: 2601-2613.
Novillo F, Medina J, Salinas J. 2007. Arabidopsis CBF1 and CBF3 have a different function than CBF2 in cold acclimation and define different gene classes in the CBF regulon. Proceedings of the National Academy of Sciences of the United States of America 104: 21002-21007.
Ogiso E, Takahashi Y, Sasaki T, Yano M, Izawa T. 2010. The role of casein kinase II in flowering time regulation has diversified during evolution. Plant Physiol 152: 808-820.
Oh S, Zhang H, Ludwig P, van Nocker S. 2004. A mechanism related to the yeast transcriptional regulator Paf1c is required for expression of the Arabidopsis FLC/MAF MADS box gene family. The Plant cell 16: 2940-2953.
Ohtsu K, Takahashi H, Schnable PS, Nakazono M. 2007. Cell type-specific gene expression profiling in plants by using a combination of laser microdissection and high-throughput technologies. Plant & cell physiology 48: 3-7.
Oliver SN, Finnegan EJ, Dennis ES, Peacock WJ, Trevaskis B. 2009. Vernalization-induced flowering in cereals is associated with changes in histone methylation at the VERNALIZATION1 gene. Proceedings of the National Academy of Sciences of the United States of America 106: 8386-8391.
Oliverio KA, Crepy M, Martin-Tryon EL, Milich R, Harmer SL, Putterill J, Yanovsky MJ, Casal JJ. 2007. GIGANTEA regulates phytochrome A-mediated photomorphogenesis independently of its role in the circadian clock. Plant Physiol 144: 495-502.
Osnato M, Castillejo C, Matias-Hernandez L, Pelaz S. 2012. TEMPRANILLO genes link photoperiod and gibberellin pathways to control flowering in Arabidopsis. Nature communications 3: 808.
Park HY, Lee SY, Seok HY, Kim SH, Sung ZR, Moon YH. 2011. EMF1 interacts with EIP1, EIP6 or EIP9 involved in the regulation of flowering time in Arabidopsis. Plant & cell physiology 52: 1376-1388.
Pelaz S, Ditta GS, Baumann E, Wisman E, Yanofsky MF. 2000. B and C ﬂoral organ identity functions require SEPALLATA MADS-box genes. Nature 405: 200–203.
Peng M, Cui Y, Bi YM, Rothstein SJ. 2006. AtMBD9: a protein with a methyl-CpG-binding domain regulates flowering time and shoot branching in Arabidopsis. The Plant journal : for cell and molecular biology 46: 282-296.
Pfluger J, Zambryski P. 2004. The role of SEUSS in auxin response and floral organ patterning. Development 131: 4697-4707.
Pien S, Fleury D, Mylne JS, Crevillen P, Inze D, Avramova Z, Dean C, Grossniklaus U. 2008. ARABIDOPSIS TRITHORAX1 dynamically regulates FLOWERING LOCUS C activation via histone 3 lysine 4 trimethylation. The Plant cell 20: 580-588.
Pin PA, Benlloch R, Bonnet D, Wremerth-Weich E, Kraft T, Gielen JJ, Nilsson O. 2010. An antagonistic pair of FT homologs mediates the control of flowering time in sugar beet. Science 330: 1397-1400.
Porri A, Torti S, Romera-Branchat M, Coupland G. 2012. Spatially distinct regulatory roles for gibberellins in the promotion of flowering of Arabidopsis under long photoperiods. Development 139: 2198-2209.
Pouch-Pelissier MN, Pelissier T, Elmayan T, Vaucheret H, Boko D, Jantsch MF, Deragon JM. 2008. SINE RNA induces severe developmental defects in Arabidopsis thaliana and interacts with HYL1 (DRB1), a key member of the DCL1 complex. PLoS genetics 4: e1000096.
Qin F, Kodaira KS, Maruyama K, Mizoi J, Tran LS, Fujita Y, Morimoto K, Shinozaki K, Yamaguchi-Shinozaki K. 2011. SPINDLY, a negative regulator of gibberellic acid signaling, is involved in the plant abiotic stress response. Plant Physiol 157: 1900-1913.
Ranjan A, Fiene G, Fackendahl P, Hoecker U. 2011. The Arabidopsis repressor of light signaling SPA1 acts in the phloem to regulate seedling de-etiolation, leaf expansion and flowering time. Development 138: 1851-1862.
Rao NN, Prasad K, Kumar PR, Vijayraghavan U. 2008. Distinct regulatory role for RFL, the rice LFY homolog, in determining ﬂowering time and plant architecture. Proc Natl Acad Sci USA 105:3646-3651.
Ratcliffe OJ. 2003. Analysis of the Arabidopsis MADS AFFECTING FLOWERING Gene Family: MAF2 Prevents Vernalization by Short Periods of Cold. The Plant Cell Online 15: 1159-1169.
Rawat, R, Schwartz J, Jones, MA, et al. 2009. REVEILLE1, a Myb-like transcription factor, integrates the circadian clock and auxin pathways. PNAS 106: 16883-16888
Rijpkema AS, Gerats T, Vandenbussche M. 2007. Evolutionary complexity of MADS complexes. Current opinion in plant biology 10: 32-38.
Rinne PL, Welling A, Vahala J, Ripel L, Ruonala R, Kangasjarvi J, van der Schoot C. 2011. Chilling of dormant buds hyperinduces FLOWERING LOCUS T and recruits GA-inducible 1,3-beta-glucanases to reopen signal conduits and release dormancy in Populus. The Plant cell 23: 130-146.
Ripoll JJ, Rodriguez-Cazorla E, Gonzalez-Reig S, Andujar A, Alonso-Cantabrana H, Perez-Amador MA, Carbonell J, Martinez-Laborda A, Vera A. 2009. Antagonistic interactions between Arabidopsis K-homology domain genes uncover PEPPER as a positive regulator of the central floral repressor FLOWERING LOCUS C. Developmental biology 333: 251-262.
Rohrmann J, Tohge T, Alba R, Osorio S, Caldana C, McQuinn R, Arvidsson S, van der Merwe MJ, Riano-Pachon DM, Mueller-Roeber B et al. 2011. Combined transcription factor profiling, microarray analysis and metabolite profiling reveals the transcriptional control of metabolic shifts occurring during tomato fruit development. The Plant journal : for cell and molecular biology 68: 999-1013.
Rottmann WH, Meilan R, Sheppard LA, Brunner AM, Skinner JS, Ma C, Cheng S, Jouanin L, Pilate G, Strauss SH. 2000. Diverse effects of overexpression of LEAFY and PTLF, a poplar (Populus) homolog of LEAFY/FLORICAULA, in transgenic poplar and Arabidopsis. Plant J 22:235–245.
Roxrud I, Lid SE, Fletcher JC, Schmidt ED, Opsahl-Sorteberg HG. 2007. GASA4, one of the 14-member Arabidopsis GASA family of small polypeptides, regulates flowering and seed development. Plant & cell physiology 48: 471-483.
Sarnowski TJ, Rios G, Jasik J, Swiezewski S, Kaczanowski S, Li Y, Kwiatkowska A, Pawlikowska K, Kozbial M, Kozbial P et al. 2005. SWI3 subunits of putative SWI/SNF chromatin-remodeling complexes play distinct roles during Arabidopsis development. The Plant cell 17: 2454-2472.
Schmitz RJ, Amasino RM. 2007. Vernalization: a model for investigating epigenetics and eukaryotic gene regulation in plants. Biochimica et biophysica acta 1769: 269-275.
Schmitz RJ, Tamada Y, Doyle MR, Zhang X, Amasino RM. 2009. Histone H2B deubiquitination is required for transcriptional activation of FLOWERING LOCUS C and for proper control of flowering in Arabidopsis. Plant Physiol 149: 1196-1204.
Schonrock N, Bouveret R, Leroy O, Borghi L, Kohler C, Gruissem W, Hennig L. 2006. Polycomb-group proteins repress the floral activator AGL19 in the FLC-independent vernalization pathway. Genes & development 20: 1667-1678.
Searle I, He Y, Turck F, Vincent C, Fornara F, Krober S, Amasino RA, Coupland G. 2006. The transcription factor FLC confers a ﬂowering response to vernalization by repressing meristem competence and systemic signalling in Arabidopsis. Genes and Development 20, 898–912.
Segarra S, Mir R, Martinez C, Leon J. 2010. Genome-wide analyses of the transcriptomes of salicylic acid-deficient versus wild-type plants uncover Pathogen and Circadian Controlled 1 (PCC1) as a regulator of flowering time in Arabidopsis. Plant, cell & environment 33: 11-22.
Seo E, Lee H, Jeon J, Park H, Kim J, Noh YS, Lee I. 2009. Crosstalk between cold response and flowering in Arabidopsis is mediated through the flowering-time gene SOC1 and its upstream negative regulator FLC. The Plant cell 21: 3185-3197.
Seo E, Yu J, Ryu KH, Lee MM, Lee I. 2011a. WEREWOLF, a regulator of root hair pattern formation, controls flowering time through the regulation of FT mRNA stability. Plant Physiol 156: 1867-1877.
Seo HS, Watanabe E, Tokutomi S, Nagatani A, Chua NH. 2004. Photoreceptor ubiquitination by COP1 E3 ligase desensitizes phytochrome A signaling. Genes & development 18: 617-622.
Seo PJ, Ryu J, Kang SK, Park CM. 2011b. Modulation of sugar metabolism by an INDETERMINATE DOMAIN transcription factor contributes to photoperiodic flowering in Arabidopsis. The Plant journal : for cell and molecular biology 65: 418-429.
Sheldon CC, Finnegan EJ, Peacock WJ, Dennis ES. 2009. Mechanisms of gene repression by vernalization in Arabidopsis. The Plant journal : for cell and molecular biology 59: 488-498.
Sheppard LA, Brunner AM, Krutovskii KV, Rottmann WH, Skinner JS, Vollmer SS, Strauss SH. (2000. A DEFICIENS homolog from the dioecious tree black cottonwood is expressed in female and male ﬂoral meristems of the two-whorled, unisexual ﬂowers. Plant Physiol 124:627–640.
Shimada A, Ueguchi-Tanaka M, Nakatsu T, Nakajima M, Naoe Y, Ohmiya H, Kato H, Matsuoka M. 2008. Structural basis for gibberellin recognition by its receptor GID1. Nature 456: 520-523.
Simpson GG. 2004. The autonomous pathway: epigenetic and post-transcriptional gene regulation in the control of Arabidopsis flowering time. Current opinion in plant biology 7: 570-574.
Smith HM, Ung N, Lal S, Courtier J. 2011. Specification of reproductive meristems requires the combined function of SHOOT MERISTEMLESS and floral integrators FLOWERING LOCUS T and FD during Arabidopsis inflorescence development. Journal of experimental botany 62: 583-593.
Song YH, Smith RW, To BJ, Millar AJ, Imaizumi T. 2012. FKF1 conveys timing information for CONSTANS stabilization in photoperiodic flowering. Science 336: 1045-1049.
Spensley M, Kim JY, Picot E, Reid J, Ott S, Helliwell C, Carre IA. 2009. Evolutionarily conserved regulatory motifs in the promoter of the Arabidopsis clock gene LATE ELONGATED HYPOCOTYL. The Plant cell 21: 2606-2623.
Srikanth A, Schmid M. 2011. Regulation of flowering time: all roads lead to Rome. Cellular and molecular life sciences : CMLS 68: 2013-2037.
Sun YH, Shi R, Zhang XH, Chiang VL, Sederoff RR. 2011. MicroRNAs in trees. Plant molecular biology.
Takehisa H, Sato Y, Igarashi M, Abiko T, Antonio BA, Kamatsuki K, Minami H, Namiki N, Inukai Y, Nakazono M et al. 2012. Genome-wide transcriptome dissection of the rice root system: implications for developmental and physiological functions. The Plant journal : for cell and molecular biology 69: 126-140.
Tamada Y, Yun JY, Woo SC, Amasino RM. 2009. ARABIDOPSIS TRITHORAX-RELATED7 is required for methylation of lysine 4 of histone H3 and for transcriptional activation of FLOWERING LOCUS C. The Plant cell 21: 3257-3269.
Tao Z, Shen L, Liu C, Liu L, Yan Y, Yu H. 2012. Genome-wide identification of SOC1 and SVP targets during the floral transition in Arabidopsis. The Plant journal : for cell and molecular biology 70: 549-561.
Tapia-Lopez R, Garcia-Ponce B, Dubrovsky JG, Garay-Arroyo A, Perez-Ruiz RV, Kim SH, Acevedo F, Pelaz S, Alvarez-Buylla ER. 2008. An AGAMOUS-related MADS-box gene, XAL1 (AGL12), regulates root meristem cell proliferation and flowering transition in Arabidopsis. Plant physiology 146: 1182-1192.
Thines B, Harmon FG. 2010. Ambient temperature response establishes ELF3 as a required component of the core Arabidopsis circadian clock. Proceedings of the National Academy of Sciences of the United States of America 107: 3257-3262.
Tominaga R, Iwata M, Sano R, Inoue K, Okada K, Wada T. 2008. Arabidopsis CAPRICE-LIKE MYB 3 (CPL3) controls endoreduplication and flowering development in addition to trichome and root hair formation. Development 135: 1335-1345.
Tong Z, Hong B, Yang Y, Li Q, Ma N, Ma C, Gao J. 2009. Overexpression of two chrysanthemum DgDREB1 group genes causing delayed flowering or dwarfism in Arabidopsis. Plant molecular biology 71: 115-129.
Torti S, Fornara F, Vincent C, Andres F, Nordstrom K, Gobel U, Knoll D, Schoof H, Coupland G. 2012. Analysis of the Arabidopsis shoot meristem transcriptome during floral transition identifies distinct regulatory patterns and a leucine-rich repeat protein that promotes flowering. The Plant cell 24: 444-462.
Tseng TS, Salome PA, McClung CR, Olszewski NE. 2004. SPINDLY and GIGANTEA interact and act in Arabidopsis thaliana pathways involved in light responses, flowering, and rhythms in cotyledon movements. The Plant cell 16: 1550-1563.
Tsuji H, Taoka K, Shimamoto K. 2011. Regulation of flowering in rice: two florigen genes, a complex gene network, and natural variation. Current Opinion in Plant Biology 14: 45-52.
Turck F, Fornara F, Coupland G. 2008. Regulation and identity of florigen: FLOWERING LOCUS T moves center stage. Annual review of plant biology 59: 573-594.
Turnbull C. 2011. Long-distance regulation of flowering time. Journal of experimental botany 62: 4399-4413.
Valverde F. 2011. CONSTANS and the evolutionary origin of photoperiodic timing of flowering. Journal of experimental botany 62: 2453-2463.
Wang C, Tian Q, Hou Z, Mucha M, Aukerman M, Olsen OA. 2007. The Arabidopsis thaliana AT PRP39-1 gene, encoding a tetratricopeptide repeat protein with similarity to the yeast pre-mRNA processing protein PRP39, affects flowering time. Plant cell reports 26: 1357-1366.
Wang GF, Seabolt S, Hamdoun S, Ng G, Park J, Lu H. 2011. Multiple roles of WIN3 in regulating disease resistance, cell death, and flowering time in Arabidopsis. Plant physiology 156: 1508-1519.
Wang JW, Czech B, Weigel D. 2009. miR156-regulated SPL transcription factors define an endogenous flowering pathway in Arabidopsis thaliana. Cell 138: 738-749.
Wang R, Farrona S, Vincent C, Joecker A, Schoof H, Turck F, Alonso-Blanco C, Coupland G, Albani MC. 2009. PEP1 regulates perennial flowering in Arabis alpina. Nature 459: 423-427.
Wang W, Yang D, Feldmann KA. 2011. EFO1 and EFO2, encoding putative WD-domain proteins, have overlapping and distinct roles in the regulation of vegetative development and flowering of Arabidopsis. Journal of experimental botany 62: 1077-1088.
Wang Y, Liu C, Yang D, Yu H, Liou YC. 2010. Pin1At encoding a peptidyl-prolyl cis/trans isomerase regulates flowering time in Arabidopsis. Molecular cell 37: 112-122.
Wang Y, Liu K, Liao H, Zhuang C, Ma H, Yan X. 2008. The plant WNK gene family and regulation of flowering time in Arabidopsis. Plant Biol (Stuttg) 10: 548-562.
Wang Y, Wu JF, Nakamichi N, Sakakibara H, Nam HG, Wu SH. 2011. LIGHT-REGULATED WD1 and PSEUDO-RESPONSE REGULATOR9 form a positive feedback regulatory loop in the Arabidopsis circadian clock. The Plant cell 23: 486-498.
Wang YW, Wang WC, Jin SH, Wang J, Wang B, Hou BK. 2012. Over-expression of a putative poplar glycosyltransferase gene, PtGT1, in tobacco increases lignin content and causes early flowering. Journal of experimental botany 63: 2799-2808.
Wang ZJ, Huang JQ, Huang YJ, Chen FF, Zheng BS. 2011. Cloning and Characterization of a Homologue of the FLORICAULA/LEAFY Gene in Hickory (Carya cathayensis Sarg). Plant Molecular Biology Reporter 30: 794-805.
Wang ZJ, Huang JQ, Huang YJ, Li Z, Zheng BS. 2012. Discovery and profiling of novel and conserved microRNAs during flower development in Carya cathayensis via deep sequencing. Planta.
Wang, X., Zhang, Y., Ma, Q., et al. 2007. SKB1-mediated symmetric dimethylation of histone H4R3 controls flowering time in Arabidopsis. The EMBO Journal, 26, 1934-1941
Weigel D, Alvarez J, Smyth DR, et al. 1992. LEAFY controls floral meristem identity in Arabidopsis. Cell 69: 843-859
Weigel D, Nilsson O. 1995. A developmental switch sufﬁcient for ﬂower initiation in diverse plants. Nature 377:495–500.
Willmann MR, Poethig RS. 2011. The effect of the floral repressor FLC on the timing and progression of vegetative phase change in Arabidopsis. Development 138: 677-685.
Winter C, Kristiansen G, Kersting S, Roy J, Aust D, Knosel T, Rummele P, Jahnke B, Hentrich V, Ruckert F et al. 2012. Google goes cancer: improving outcome prediction for cancer patients by network-based ranking of marker genes. PLoS computational biology 8: e1002511.
Wollenberg AC, Strasser B, Cerdan PD, Amasino RM. 2008. Acceleration of flowering during shade avoidance in Arabidopsis alters the balance between FLOWERING LOCUS C-mediated repression and photoperiodic induction of flowering. Plant physiology 148: 1681-1694.
Wu JF, Wang Y, Wu SH. 2008. Two new clock proteins, LWD1 and LWD2, regulate Arabidopsis photoperiodic flowering. Plant physiology 148: 948-959.
Wu K, Zhang L, Zhou C, Yu CW, Chaikam V. 2008. HDA6 is required for jasmonate response, senescence and flowering in Arabidopsis. Journal of experimental botany 59: 225-234.
Xiao C, Chen F, Yu X, Lin C, Fu YF. 2009. Over-expression of an AT-hook gene, AHL22, delays flowering and inhibits the elongation of the hypocotyl in Arabidopsis thaliana. Plant molecular biology 71: 39-50.
Xu F, Meng T, Li P, Yu Y, Cui Y, Wang Y, Gong Q, Wang NN. 2011. A soybean dual-specificity kinase, GmSARK, and its Arabidopsis homolog, AtSARK, regulate leaf senescence through synergistic actions of auxin and ethylene. Plant Physiol 157: 2131-2153.
Xu J, Zhong X, Zhang Q, Li H. 2010. Overexpression of the GmGAL2 Gene Accelerates Flowering in Arabidopsis. Plant Molecular Biology Reporter 28: 704-711.
Xu L, Menard R, Berr A, Fuchs J, Cognat V, Meyer D, Shen WH. 2009. The E2 ubiquitin-conjugating enzymes, AtUBC1 and AtUBC2, play redundant roles and are involved in activation of FLC expression and repression of flowering in Arabidopsis thaliana. The Plant journal : for cell and molecular biology 57: 279-288.
Xu XM, Rose A, Muthuswamy S, Jeong SY, Venkatakrishnan S, Zhao Q, Meier I. 2007. NUCLEAR PORE ANCHOR, the Arabidopsis homolog of Tpr/Mlp1/Mlp2/megator, is involved in mRNA export and SUMO homeostasis and affects diverse aspects of plant development. The Plant cell 19: 1537-1548.
Yahalom A, Kim TH, Roy B, Singer R, von Arnim AG, Chamovitz DA. 2008. Arabidopsis eIF3e is regulated by the COP9 signalosome and has an impact on development and protein translation. The Plant journal : for cell and molecular biology 53: 300-311.
Yaish MW, Peng M, Rothstein SJ. 2009. AtMBD9 modulates Arabidopsis development through the dual epigenetic pathways of DNA methylation and histone acetylation. The Plant journal : for cell and molecular biology 59: 123-135.
Yamaguchi N, Suzuki M, Fukaki H, Morita-Terao M, Tasaka M, Komeda Y. 2007. CRM1/BIG-mediated auxin action regulates Arabidopsis inflorescence development. Plant & cell physiology 48: 1275-1290.
Yang J, Yang MF, Zhang WP, Chen F, Shen SH. 2011. A putative flowering-time-related Dof transcription factor gene, JcDof3, is controlled by the circadian clock in Jatropha curcas. Plant science : an international journal of experimental plant biology 181: 667-674.
Yano M, Katayose Y, Ashikari M, Yamanouchi U,Monna L, Fuse T, Baba T, Yamamoto K, Umehara Y, Nagamura Y, Sasaki T. 2000. Hd1, a major photoperiod sensitivity quantitative trait locus in rice, is closely related to the Arabidopsis ﬂowering time gene CONSTANS. Plant Cell 12: 2473-2484.
Yant L, Mathieu J, Dinh TT, Ott F, Lanz C, Wollmann H, Chen X, Schmid M. 2010. Orchestration of the floral transition and floral development in Arabidopsis by the bifunctional transcription factor APETALA2. The Plant cell 22: 2156-2170.
Yoo SJ, Chung KS, Jung SH, Yoo SY, Lee JS, Ahn JH. 2010. BROTHER OF FT AND TFL1 (BFT) has TFL1-like activity and functions redundantly with TFL1 in inflorescence meristem development in Arabidopsis. The Plant journal : for cell and molecular biology 63: 241-253.
Yoo SK, Lee JS, Ahn JH. 2006. Overexpression of AGAMOUS-LIKE 28 (AGL28) promotes flowering by upregulating expression of floral promoters within the autonomous pathway. Biochemical and biophysical research communications 348: 929-936.
Yoo SK, Wu X, Lee JS, Ahn JH. 2011. AGAMOUS-LIKE 6 is a floral promoter that negatively regulates the FLC/MAF clade genes and positively regulates FT in Arabidopsis. The Plant journal : for cell and molecular biology 65: 62-76.
Yu CW, Liu X, Luo M, Chen C, Lin X, Tian G, Lu Q, Cui Y, Wu K. 2011. HISTONE DEACETYLASE6 interacts with FLOWERING LOCUS D and regulates flowering in Arabidopsis. Plant physiology 156: 173-184.
Yu H, Xu Y, Tan EL, Kumar PP. 2002. AGAMOUS-LIKE 24, a dosage-dependent mediator of the flowering signals. Proceedings of the National Academy of Sciences of the United States of America 99: 16336-16341.
Yu JW, Rubio V, Lee NY, Bai S, Lee SY, Kim SS, Liu L, Zhang Y, Irigoyen ML, Sullivan JA et al. 2008. COP1 and ELF3 control circadian function and photoperiodic flowering by regulating GI stability. Molecular cell 32: 617-630.
Yu N, Cai WJ, Wang S, Shan CM, Wang LJ, Chen XY. 2010. Temporal control of trichome distribution by microRNA156-targeted SPL genes in Arabidopsis thaliana. The Plant cell 22: 2322-2335.
Yu X, Li L, Guo M, Chory J, Yin Y. 2008. Modulation of brassinosteroid-regulated gene expression by Jumonji domain-containing proteins ELF6 and REF6 in Arabidopsis. Proceedings of the National Academy of Sciences of the United States of America 105: 7618-7623.
Yu X, Michaels SD. 2010. The Arabidopsis Paf1c complex component CDC73 participates in the modification of FLOWERING LOCUS C chromatin. Plant Physiol 153: 1074-1084.
Yuceer C, Hsu C-H, Brunner AM, Strauss SH. 2009. Regulation of ﬂowering time in poplar. In: Joshi CP, DiFazio SP (eds) Poplar, Genomics of Industrial Plant Series. Science Publishers, Enﬁeld, NH.
Yun H, Hyun Y, Kang MJ, Noh YS, Noh B, Choi Y. 2011. Identification of regulators required for the reactivation of FLOWERING LOCUS C during Arabidopsis reproduction. Planta 234: 1237-1250.
Zhang S, Hu W, Wang L, Lin C, Cong B, Sun C, Luo D. 2005. TFL1/CEN-like genes control intercalary meristem activity and phase transition in rice. Plant Science 168: 1393-1408.
Zhang S, Yang C, Peng J, Sun S, Wang X. 2009. GASA5, a regulator of flowering time and stem growth in Arabidopsis thaliana. Plant molecular biology 69: 745-759.
Zheng BS, Chu HL, Jin SH, Huang YJ, Wang ZJ, Chen M, Huang JQ. 2010. cDNA-AFLP analysis of gene expression in hickory (Carya cathayensis) during graft process. Tree physiology 30: 297-303.
Zhu QH, Helliwell CA. 2011. Regulation of flowering time and floral patterning by miR172. Journal of experimental botany 62: 487-495.
Zhu Y, Nomura T, Xu Y, Zhang Y, Peng Y, Mao B, Hanada A, Zhou H, Wang R, Li P et al. 2006. ELONGATED UPPERMOST INTERNODE encodes a cytochrome P450 monooxygenase that epoxidizes gibberellins in a novel deactivation reaction in rice. The Plant cell 18: 442-456.
Zik M. 2002. Global Identification of Target Genes Regulated by APETALA3 and PISTILLATA Floral Homeotic Gene Action. The Plant Cell Online 15: 207-222.
Zuo Z, Liu H, Liu B, Liu X, Lin C. 2011. Blue light-dependent interaction of CRY2 with SPA1 regulates COP1 activity and floral initiation in Arabidopsis. Current biology : CB 21: 841-847.

## Sheet: Sheet2
Abou-Elwafa SF, Buttner B, Chia T, Schulze-Buxloh G, Hohmann U, Mutasa-Gottgens E, Jung C, Muller AE. 2011. Conservation and divergence of autonomous pathway genes in the flowering regulatory network of Beta vulgaris. Journal of experimental botany 62: 3359-3374.
Achard P, Baghour M, Chapple A, Hedden P, Van Der Straeten D, Genschik P, Moritz T, Harberd NP. 2007. The plant stress hormone ethylene controls floral transition via DELLA-dependent regulation of floral meristem-identity genes. Proceedings of the National Academy of Sciences of the United States of America 104: 6484-6489.
Achard P, Cheng H, De Grauwe L, Decat J, Schoutteten H, Moritz T, Van Der Straeten D, Peng J, Harberd NP. 2006. Integration of plant responses to environmentally activated phytohormonal signals. Science 311: 91-94.
Achard P, Herr A, Baulcombe DC, Harberd NP. 2004. Modulation of floral development by a gibberellin-regulated microRNA. Development 131: 3357-3365.
Adrian J, Farrona S, Reimer JJ, Albani MC, Coupland G, Turck F. 2010. cis-Regulatory elements and chromatin state coordinately control temporal and spatial expression of FLOWERING LOCUS T in Arabidopsis. The Plant cell 22: 1425-1440.
Adrian J, Farrona S, Reimer JJ, Albani MC, Coupland G, Turck F. 2010. cis-Regulatory elements and chromatin state coordinately control temporal and spatial expression of FLOWERING LOCUS T in Arabidopsis. The Plant cell 22: 1425-1440.
Adrian J, Torti S, Turck F. 2009. From decision to commitment: the molecular memory of flowering. Molecular plant 2: 628-642.
Aki S, Nakai H, Aoyama T, Oka A, Tsuge T. 2011. AtSAP130/AtSF3b-3 function is required for reproduction in Arabidopsis thaliana. Plant & cell physiology 52: 1330-1339.
Alvarez JP, Goldshmidt A, Efroni I, Bowman JL, Eshed Y. 2009. The NGATHA distal organ development genes are essential for style specification in Arabidopsis. The Plant cell 21: 1373-1393.
Alvarez JP, Goldshmidt A, Efroni I, Bowman JL, Eshed Y. 2009. The NGATHA distal organ development genes are essential for style specification in Arabidopsis. The Plant cell 21: 1373-1393.
Amasino R. 2010. Seasonal and developmental timing of flowering. The Plant journal : for cell and molecular biology 61: 1001-1013.
Amasino RM, Michaels SD. 2010. The timing of flowering. Plant Physiol 154: 516-520.
An H, Roussot C, Suarez-Lopez P, Corbesier L, Vincent C, Pineiro M, Hepworth S, Mouradov A, Justin S, Turnbull C et al. 2004. CONSTANS acts in the phloem to regulate a systemic signal that induces photoperiodic flowering of Arabidopsis. Development 131: 3615-3626.
Aoki N, Hirose T, Furbank RT. 2012. Sucrose Transport in Higher Plants: From Source to Sink. 34: 703-729.
Ariizumi T, Murase K, Sun TP, Steber CM. 2008. Proteolysis-independent downregulation of DELLA repression in Arabidopsis by the gibberellin receptor GIBBERELLIN INSENSITIVE DWARF1. The Plant cell 20: 2447-2459.
Ariizumi T, Murase K, Sun TP, Steber CM. 2008. Proteolysis-independent downregulation of DELLA repression in Arabidopsis by the gibberellin receptor GIBBERELLIN INSENSITIVE DWARF1. The Plant cell 20: 2447-2459.
Ariizumi T, Steber CM. 2007. Seed germination of GA-insensitive sleepy1 mutants does not require RGL2 protein disappearance in Arabidopsis. The Plant cell 19: 791-804.
Ausin I, Alonso-Blanco C, Jarillo JA, Ruiz-Garcia L, Martinez-Zapater JM. 2004. Regulation of flowering time by FVE, a retinoblastoma-associated protein. Nature genetics 36: 162-166.
Aya K, Hiwatashi Y, Kojima M, Sakakibara H, Ueguchi-Tanaka M, Hasebe M, Matsuoka M. 2011. The Gibberellin perception system evolved to regulate a pre-existing GAMYB-mediated system during land plant evolution. Nature communications 2: 544.
Bai Y, Meng Y, Huang D, Qi Y, Chen M. 2011. Origin and evolutionary analysis of the plant-specific TIFY transcription factor family. Genomics 98: 128-136.
Ballif J, Endo S, Kotani M, MacAdam J, Wu Y. 2011. Over-expression of HAP3b enhances primary root elongation in Arabidopsis. Plant physiology and biochemistry : PPB / Societe francaise de physiologie vegetale 49: 579-583.
Barrero JM, Gonzalez-Bayon R, del Pozo JC, Ponce MR, Micol JL. 2007. INCURVATA2 encodes the catalytic subunit of DNA Polymerase alpha and interacts with genes involved in chromatin-mediated cellular memory in Arabidopsis thaliana. The Plant cell 19: 2822-2838.
Barth C, De Tullio M, Conklin PL. 2006. The role of ascorbic acid in the control of flowering time and the onset of senescence. Journal of experimental botany 57: 1657-1665.
Baurle I, Dean C. 2006. The timing of developmental transitions in plants. Cell 125: 655-664.
Bernier G, Perilleux C. 2005. A physiological overview of the genetics of ﬂowering time control. Plant Biotechnology Journal 3, 3–16.
Berr A, Xu L, Gao J, Cognat V, Steinmetz A, Dong A, Shen WH. 2009. SET DOMAIN GROUP25 encodes a histone methyltransferase and is involved in FLOWERING LOCUS C activation and repression of flowering. Plant Physiol 151: 1476-1485.
Blackman BK, Rasmussen DA, Strasburg JL, Raduski AR, Burke JM, Knapp SJ, Michaels SD, Rieseberg LH. 2011. Contributions of flowering time genes to sunflower domestication and improvement. Genetics 187: 271-287.
Blazquez MA, Green R, Nilsson O, Sussman MR, Weigel D. 1998. Gibberellins promote ﬂowering of Arabidopsis by activating the LEAFY promoter. The Plant Cell 10, 791–800.
Blazquez MA, Trenor M, Weigel D. 2002. Independent control of gibberellin biosynthesis and flowering time by the circadian clock in Arabidopsis. Plant Physiol 130: 1770-1775.
Bohlenius H, Huang T, Charbonnel-Campaa L, Brunner AM, Jansson S, Strauss SH, Nilsson O. 2006. CO/FT regulatory module controls timing of ﬂowering and seasonal growth cessation in trees. Science 312, 1040–1043.
Bond DM, Dennis ES, Pogson BJ, Finnegan EJ. 2009. Histone acetylation, VERNALIZATION INSENSITIVE 3, FLOWERING LOCUS C, and the vernalization response. Molecular plant 2: 724-737.
Bond DM, Wilson IW, Dennis ES, Pogson BJ, Jean Finnegan E. 2009. VERNALIZATION INSENSITIVE 3 (VIN3) is required for the response of Arabidopsis thaliana seedlings exposed to low oxygen conditions. The Plant journal : for cell and molecular biology 59: 576-587.
Bouveret R, Schonrock N, Gruissem W, Hennig L. 2006. Regulation of flowering time by Arabidopsis MSI1. Development 133: 1693-1702.
Brunner AM, Nilsson O. 2004. Revisiting tree maturation and floral initiation in the poplar functional genomics era. New Phytologist 164: 43-51.
Brunner AM, Rottmann WH, Sheppard LA, Krutovskii K, DiFazio SP, Leonardi S, Strauss SH. 2000. Structure and expression of duplicate AGAMOUS orthologues in poplar. Plant Mol Biol 44:619–634.
Brunner AM. 2010. Reproductive development in Populus. Genetics and Genomics of Populus Plant Genetics and Genomics: Crops and Models, 2010, Volume 8, Part 3, 155-170.
Cai X, Ballif J, Endo S, Davis E, Liang M, Chen D, DeWald D, Kreps J, Zhu T, Wu Y. 2007. A putative CCAAT-binding transcription factor is a regulator of flowering timing in Arabidopsis. Plant Physiol 145: 98-105.
Cai X, Davis EJ, Ballif J, Liang M, Bushman E, Haroldsen V, Torabinejad J, Wu Y. 2006. Mutant identification and characterization of the laccase gene family in Arabidopsis. Journal of experimental botany 57: 2563-2569.
Caicedo AL, Stinchcombe JR, Olsen KM, Schmitt J, Purugganan MD. 2004. Epistatic interaction between Arabidopsis FRI and FLC flowering time genes generates a latitudinal cline in a life history trait. Proceedings of the National Academy of Sciences of the United States of America 101: 15670-15675.
Calonje M, Sanchez R, Chen L, Sung ZR. 2008. EMBRYONIC FLOWER1 participates in polycomb group-mediated AG gene silencing in Arabidopsis. The Plant cell 20: 277-291.
Cao Y, Dai Y, Cui S, Ma L. 2008. Histone H2B monoubiquitination in the chromatin of FLOWERING LOCUS C regulates flowering time in Arabidopsis. The Plant cell 20: 2586-2602.
Cao Y, Dai Y, Cui S, Ma L. 2008. Histone H2B monoubiquitination in the chromatin of FLOWERING LOCUS C regulates flowering time in Arabidopsis. The Plant cell 20: 2586-2602.
Carland FM, Nelson T. 2004. Cotyledon vascular pattern2-mediated inositol (1,4,5) triphosphate signal transduction is essential for closed venation patterns of Arabidopsis foliar organs. The Plant cell 16: 1263-1275.
Carles CC, Lertpiriyapong K, Reville K, Fletcher JC. 2004. The ULTRAPETALA1 gene functions early in Arabidopsis development to restrict shoot apical meristem activity and acts through WUSCHEL to regulate floral meristem determinacy. Genetics 167: 1893-1903.
Castillejo C, Pelaz S. 2008. The balance between CONSTANS and TEMPRANILLO activities determines FT expression to trigger flowering. Current biology : CB 18: 1338-1343.
Castillejo C, Pelaz S. 2008. The balance between CONSTANS and TEMPRANILLO activities determines FT expression to trigger flowering. Current biology : CB 18: 1338-1343.
Chang RL, Ghamsari L, Manichaikul A, Hom EF, Balaji S, Fu W, Shen Y, Hao T, Palsson BO, Salehi-Ashtiani K et al. 2011. Metabolic network reconstruction of Chlamydomonas offers insight into light-driven algal metabolism. Molecular systems biology 7: 518.
Chen H, Huang X, Gusmaroli G, Terzaghi W, Lau OS, Yanagawa Y, Zhang Y, Li J, Lee JH, Zhu D et al. 2010. Arabidopsis CULLIN4-damaged DNA binding protein 1 interacts with CONSTITUTIVELY PHOTOMORPHOGENIC1-SUPPRESSOR OF PHYA complexes to regulate photomorphogenesis and flowering time. The Plant cell 22: 108-123.
Chen H, Huang X, Gusmaroli G, Terzaghi W, Lau OS, Yanagawa Y, Zhang Y, Li J, Lee JH, Zhu D et al. 2010. Arabidopsis CULLIN4-damaged DNA binding protein 1 interacts with CONSTITUTIVELY PHOTOMORPHOGENIC1-SUPPRESSOR OF PHYA complexes to regulate photomorphogenesis and flowering time. The Plant cell 22: 108-123.
Chen I-C, Lee S-C, Pan S-M, Hsieh H-L. 2007. GASA4, a GA-stimulated gene, participates in light signaling in Arabidopsis. Plant Science 172: 1062-1071.
Chen M, Ni M. 2006. RFI2, a RING-domain zinc finger protein, negatively regulates CONSTANS expression and photoperiodic flowering. The Plant journal : for cell and molecular biology 46: 823-833.
Chen YN, Slabaugh E, Brandizzi F. 2008. Membrane-tethered transcription factors in Arabidopsis thaliana: novel regulators in stress response and development. Curr Opin Plant Biol 11: 695-701.
Cheng XF, Wang ZY. 2005. Overexpression of COL9, a CONSTANS-LIKE gene, delays flowering by reducing expression of CO and FT in Arabidopsis thaliana. The Plant journal : for cell and molecular biology 43: 758-768.
Cheng XF, Wang ZY. 2005. Overexpression of COL9, a CONSTANS-LIKE gene, delays flowering by reducing expression of CO and FT in Arabidopsis thaliana. The Plant journal : for cell and molecular biology 43: 758-768.
Chi WT, Fung RW, Liu HC, Hsu CC, Charng YY. 2009. Temperature-induced lipocalin is required for basal and acquired thermotolerance in Arabidopsis. Plant, cell & environment 32: 917-927.
Chincinska IA, Liesche J, Krugel U, Michalska J, Geigenberger P, Grimm B, Kuhn C. 2008. Sucrose transporter StSUT4 from potato affects flowering, tuberization, and shade avoidance response. Plant Physiol 146: 515-528.
Choi J, Hyun Y, Kang MJ, In Yun H, Yun JY, Lister C, Dean C, Amasino RM, Noh B, Noh YS et al. 2009. Resetting and regulation of Flowering Locus C expression during Arabidopsis reproductive development. The Plant journal : for cell and molecular biology 57: 918-931.
Choi K, Kim J, Hwang HJ, Kim S, Park C, Kim SY, Lee I. 2011. The FRIGIDA complex activates transcription of FLC, a strong flowering repressor in Arabidopsis, by recruiting chromatin modification factors. The Plant cell 23: 289-303.
Choi K, Park C, Lee J, Oh M, Noh B, Lee I. 2007. Arabidopsis homologs of components of the SWR1 complex regulate flowering and plant development. Development 134: 1931-1941.
Chuck G, O'Connor D. 2010. Small RNAs going the distance during plant development. Curr Opin Plant Biol 13: 40-45.
Clouse SD. 2008. The molecular intersection of brassinosteroid-regulated growth and flowering in Arabidopsis. Proceedings of the National Academy of Sciences of the United States of America 105: 7345-7346.
Coen ES, Meyerowitz EM. 1991. The war of the whorls: Genetic interactions controlling ﬂower development. Nature 353:31–37.
Colucci G, Apone F, Alyeshmerni N, Chalmers D, Chrispeels MJ. 2002. GCR1, the putative Arabidopsis G protein-coupled receptor gene is cell cycle-regulated, and its overexpression abolishes seed dormancy and shortens time to flowering. Proceedings of the National Academy of Sciences of the United States of America 99: 4736-4741.
Corbesier L, Lejeune P, Bernier G. 1998. The role of carbohydrates in the induction of ﬂowering in Arabidopsis thaliana: comparison between the wild type and a starchless mutant. Planta 206: 131–137.
Crevillen P, Dean C. 2011. Regulation of the floral repressor gene FLC: the complexity of transcription in a chromatin context. Curr Opin Plant Biol 14: 38-44.
Cseke LJ, Cseke SB, Ravinder N, Taylor LC, Shankar A, Sen B, Thakur R, Karnosky DF, Podila GK. 2005. SEP-class genes in Populus tremuloides and their likely role in reproductive survival of poplar trees. Gene 358:1–16.
D'Aloia M, Bonhomme D, Bouche F, Tamseddak K, Ormenese S, Torti S, Coupland G, Perilleux C. 2011. Cytokinin promotes flowering of Arabidopsis via transcriptional activation of the FT paralogue TSF. The Plant journal : for cell and molecular biology 65: 972-979.
De Bodt S, Theissen G, Van de Peer Y. 2006. Promoter analysis of MADS-box genes in eudicots through phylogenetic footprinting. Mol Biol Evol 23:1293–1303.
De Folter S, Immink RG, Kieffer M, Parenicova L, Henz SR, Weigel D, Busscher M, Kooiker M, Colombo L, Kater MM et al. 2005. Comprehensive interaction map of the Arabidopsis MADS Box transcription factors. The Plant cell 17: 1424-1433.
de Folter S, Immink RG, Kieffer M, Parenicova L, Henz SR, Weigel D, Busscher M, Kooiker M, Colombo L, Kater MM et al. 2005. Comprehensive interaction map of the Arabidopsis MADS Box transcription factors. The Plant cell 17: 1424-1433.
De Lucas M, Daviere JM, Rodriguez-Falcon M, Pontin M, Iglesias-Pedraz JM, Lorrain S, Fankhauser C, Blazquez MA, Titarenko E, Prat S. 2008. A molecular framework for light and gibberellin control of cell elongation. Nature 451: 480-484.
De Lucia F, Crevillen P, Jones AM, Greb T, Dean C. 2008. A PHD-polycomb repressive complex 2 triggers the epigenetic silencing of FLC during vernalization. Proceedings of the National Academy of Sciences of the United States of America 105: 16831-16836.
De Lucia F, Crevillen P, Jones AM, Greb T, Dean C. 2008. A PHD-polycomb repressive complex 2 triggers the epigenetic silencing of FLC during vernalization. Proceedings of the National Academy of Sciences of the United States of America 105: 16831-16836.
del Olmo I, Lopez-Gonzalez L, Martin-Trillo MM, Martinez-Zapater JM, Pineiro M, Jarillo JA. 2010. EARLY IN SHORT DAYS 7 (ESD7) encodes the catalytic subunit of DNA polymerase epsilon and is required for flowering repression through a mechanism involving epigenetic gene silencing. The Plant journal : for cell and molecular biology 61: 623-636.
del Olmo I, Lopez-Gonzalez L, Martin-Trillo MM, Martinez-Zapater JM, Pineiro M, Jarillo JA. 2010. EARLY IN SHORT DAYS 7 (ESD7) encodes the catalytic subunit of DNA polymerase epsilon and is required for flowering repression through a mechanism involving epigenetic gene silencing. The Plant journal : for cell and molecular biology 61: 623-636.
Deng W, Liu C, Pei Y, Deng X, Niu L, Cao X. 2007. Involvement of the histone acetyltransferase AtHAC1 in the regulation of flowering time via repression of FLOWERING LOCUS C in Arabidopsis. Plant Physiol 143: 1660-1668.
Deng W, Liu C, Pei Y, Deng X, Niu L, Cao X. 2007. Involvement of the histone acetyltransferase AtHAC1 in the regulation of flowering time via repression of FLOWERING LOCUS C in Arabidopsis. Plant Physiol 143: 1660-1668.
Dennis ES, Peacock WJ. 2007. Epigenetic regulation of flowering. Curr Opin Plant Biol 10: 520-527.
Dhillon T, Pearce SP, Stockinger EJ, Distelfeld A, Li C, Knox AK, Vashegyi I, Vagujfalvi A, Galiba G, Dubcovsky J. 2010. Regulation of freezing tolerance and flowering in temperate cereals: the VRN-1 connection. Plant Physiol 153: 1846-1858.
Dill A, Thomas SG, Hu J, Steber CM, Sun TP. 2004. The Arabidopsis F-box protein SLEEPY1 targets gibberellin signaling repressors for gibberellin-induced degradation. The Plant cell 16: 1392-1405.
Ding Z, Doyle MR, Amasino RM, Davis SJ. 2007. A complex genetic interaction between Arabidopsis thaliana TOC1 and CCA1/LHY in driving the circadian clock and in output regulation. Genetics 176: 1501-1510.
Dixon LE, Knox K, Kozma-Bognar L, Southern MM, Pokhilko A, Millar AJ. 2011. Temporal repression of core circadian genes is mediated through EARLY FLOWERING 3 in Arabidopsis. Current biology : CB 21: 120-125.
Dorca-Fornell C, Gregis V, Grandi V, Coupland G, Colombo L, Kater MM. 2011. The Arabidopsis SOC1-like genes AGL42, AGL71 and AGL72 promote flowering in the shoot apical and axillary meristems. The Plant journal : for cell and molecular biology 67: 1006-1017.
Doyle MR, Amasino RM. 2009. A single amino acid change in the enhancer of zeste ortholog CURLY LEAF results in vernalization-independent, rapid flowering in Arabidopsis. Plant Physiol 151: 1688-1697.
Doyle MR, Bizzell CM, Keller MR, Michaels SD, Song J, Noh YS, Amasino RM. 2005. HUA2 is required for the expression of floral repressors in Arabidopsis thaliana. The Plant journal : for cell and molecular biology 41: 376-385.
Dubos C, Stracke R, Grotewold E, Weisshaar B, Martin C, Lepiniec L. 2010. MYB transcription factors in Arabidopsis. Trends in plant science 15: 573-581.
Edwards KD, Anderson PE, Hall A, Salathia NS, Locke JC, Lynn JR, Straume M, Smith JQ, Millar AJ. 2006. FLOWERING LOCUS C mediates natural variation in the high-temperature response of the Arabidopsis circadian clock. The Plant cell 18: 639-650.
Ehrenreich IM, Hanzawa Y, Chou L, Roe JL, Kover PX, Purugganan MD. 2009. Candidate gene association mapping of Arabidopsis flowering time. Genetics 183: 325-335.
Eldar A, Dorfman R, Weiss D, Ashe H, Shilo BZ, Barkai N. 2002. Robustness of the BMP morphogen gradient in Drosophila embryonic patterning. Nature 419: 304-308.
Eriksson S, Bohlenius H, Moritz T, Nilsson O. 2006. GA4 is the active gibberellin in the regulation of LEAFY transcription and Arabidopsis ﬂoral initiation. The Plant Cell 18: 2172–2181.
Fankhauser C, Ulm R. 2011. Light-regulated interactions with SPA proteins underlie cryptochrome-mediated gene expression. Genes Dev 25: 1004-1009.
Farinas, B., Mas, P. 2011. Functional implication of the MYB transcription factor RVE8/LCL5 in the circadian control of histone acetylation. The Plant Journal 66: 318-329
Farrona S, Hurtado L, Bowman JL, Reyes JC. 2004. The Arabidopsis thaliana SNF2 homolog AtBRM controls shoot development and flowering. Development 131: 4965-4975.
Farrona S, Thorpe FL, Engelhorn J, Adrian J, Dong X, Sarid-Krebs L, Goodrich J, Turck F. 2011. Tissue-specific expression of FLOWERING LOCUS T in Arabidopsis is maintained independently of polycomb group protein repression. The Plant cell 23: 3204-3214.
Feng W, Jacob Y, Veley KM, Ding L, Yu X, Choe G, Michaels SD. 2011. Hypomorphic alleles reveal FCA-independent roles for FY in the regulation of FLOWERING LOCUS C. Plant Physiol 155: 1425-1434.
Fitter AH, Fitter RS. 2002. Rapid changes in flowering time in British plants. Science 296: 1689-1691.
Fleet CM, Sun TP. 2005. A DELLAcate balance: the role of gibberellin in plant morphogenesis. Curr Opin Plant Biol 8: 77-85.
Foreman J, Johansson H, Hornitschek P, Josse EM, Fankhauser C, Halliday KJ. 2011. Light receptor action is critical for maintaining plant biomass at warm ambient temperatures. The Plant journal : for cell and molecular biology 65: 441-452.
Fornara F, Coupland G. 2009. Plant phase transitions make a SPLash. Cell 138: 625-627.
Fornara F, Panigrahi KC, Gissot L, Sauerbrunn N, Ruhl M, Jarillo JA, Coupland G. 2009. Arabidopsis DOF transcription factors act redundantly to reduce CONSTANS expression and are essential for a photoperiodic flowering response. Developmental cell 17: 75-86.
Fornara F, Parenicova L, Falasca G, Pelucchi N, Masiero S, Ciannamea S, Lopez-Dee Z, Altamura MM, Colombo L, Kater MM. 2004. Functional characterization of OsMADS18, a member of the AP1/SQUA subfamily of MADS box genes. Plant Physiol 135: 2207-2219.
Frank W, Marcio AF, Annick D, Jose LR, Elliot MM, 2006, Genome-wide analysis of gene expression during early Arabidopsis flower development. PLoS Genetics, 2(7): e117,DOI: 10.1371.
Fu X, Richards DE, Fleck B, Xie D, Burton N, Harberd NP. 2004. The Arabidopsis mutant sleepy1gar2-1 protein promotes plant growth by increasing the affinity of the SCFSLY1 E3 ubiquitin ligase for DELLA protein substrates. The Plant cell 16: 1406-1418.
Fu Z-d, Wang H-n, Liu J-x, Zeng H-x, Zhang J, Kuang X-c, Yu Y-x. 2011. Molecular Cloning and Characterization of Carnation EBF1 Gene During Flower Senescence and upon Ethylene Exposure and Sugar. Agricultural Sciences in China 10: 1872-1880.
Fujita M, Horiuchi Y, Ueda Y, Mizuta Y, Kubo T, Yano K, Yamaki S, Tsuda K, Nagata T, Niihama M, et al. 2010. Rice expression atlas in reproductive development. Plant & Cell Physiol 51(12): 2060-2081.
Fujiwara S, Oda A, Yoshida R, Niinuma K, Miyata K, Tomozoe Y, Tajima T, Nakagawa M, Hayashi K, Coupland G et al. 2008. Circadian clock proteins LHY and CCA1 regulate SVP protein accumulation to control flowering in Arabidopsis. The Plant cell 20: 2960-2971.
Gagne JM, Smalle J, Gingerich DJ, Walker JM, Yoo SD, Yanagisawa S, Vierstra RD. 2004. Arabidopsis EIN3-binding F-box 1 and 2 form ubiquitin-protein ligases that repress ethylene action and promote growth by directing EIN3 degradation. Proceedings of the National Academy of Sciences of the United States of America 101: 6803-6808.
Galiba G, Vágújfalvi A, Li C, Soltész A, Dubcovsky J. 2009. Regulatory genes involved in the determination of frost tolerance in temperate cereals. Plant Science 176: 12-19.
Ge Y, Li Y, Zhu YM, Bai X, Lv DK, Guo D, Ji W, Cai H. 2010. Global transcriptome profiling of wild soybean (Glycine soja) roots under NaHCO3 treatment. BMC plant biology 10: 153.
Geraldo N, Baurle I, Kidou S, Hu X, Dean C. 2009. FRIGIDA delays flowering in Arabidopsis via a cotranscriptional mechanism involving direct interaction with the nuclear cap-binding complex. Plant Physiol 150: 1611-1618.
Geraldo N, Baurle I, Kidou S, Hu X, Dean C. 2009. FRIGIDA delays flowering in Arabidopsis via a cotranscriptional mechanism involving direct interaction with the nuclear cap-binding complex. Plant Physiol 150: 1611-1618.
Gocal GFW, Sheldon CC, Gubler F, Moritz T, Bagnall DJ, MacMillan CP, Li SF, Parish RW, Dennis ES, Weigel D et al. 2001. GAMYB-like Genes, Flowering, and Gibberellin Signaling in Arabidopsis. Plant Physiol 127: 1682-1693.
Gocal GFW, Sheldon CC, Gubler F, Moritz T, Bagnall DJ, MacMillan CP, Li SF, Parish RW, Dennis ES, Weigel D et al. 2001. GAMYB-like Genes, Flowering, and Gibberellin Signaling in Arabidopsis. Plant Physiology 127: 1682-1693.
Gonzalez D, Bowen AJ, Carroll TS, Conlan RS. 2007. The transcription corepressor LEUNIG interacts with the histone deacetylase HDA19 and mediator components MED14 (SWP) and CDK8 (HEN3) to repress transcription. Molecular and cellular biology 27: 5306-5315.
Goto K, Meyerowitz EM. 1994. Function and regulation of the Arabidopsis floral homeotic gene PISTILLATA. Genes & Development 8: 1548-1560.
Greb T, Mylne JS, Crevillen P, Geraldo N, An H, Gendall AR, Dean C. 2007. The PHD finger protein VRN5 functions in the epigenetic silencing of Arabidopsis FLC. Current biology : CB 17: 73-78.
Greenboim-Wainberg Y, Maymon I, Borochov R, Alvarez J, Olszewski N, Ori N, Eshed Y, Weiss D. 2005. Cross talk between gibberellin and cytokinin: the Arabidopsis GA response inhibitor SPINDLY plays a positive role in cytokinin signaling. The Plant cell 17: 92-102.
Greenup A, Peacock WJ, Dennis ES, Trevaskis B. 2009. The molecular biology of seasonal flowering-responses in Arabidopsis and the cereals. Annals of botany 103: 1165-1172.
Gregis V, Sessa A, Dorca-Fornell C, Kater MM. 2009. The Arabidopsis floral meristem identity genes AP1, AGL24 and SVP directly repress class B and C floral homeotic genes. The Plant journal : for cell and molecular biology 60: 626-637.
Griffiths J, Murase K, Rieu I, Zentella R, Zhang ZL, Powers SJ, Gong F, Phillips AL, Hedden P, Sun TP et al. 2006. Genetic characterization and functional analysis of the GID1 gibberellin receptors in Arabidopsis. The Plant cell 18: 3399-3414.
Gunl M, Liew EF, David K, Putterill J. 2009. Analysis of a post-translational steroid induction system for GIGANTEA in Arabidopsis. BMC plant biology 9: 141.
Guo H, Ecker JR. 2004. The ethylene signaling pathway: new insights. Current Opinion in Plant Biology 7: 40-49.
Hadrich N, Hendriks JH, Kotting O, Arrivault S, Feil R, Zeeman SC, Gibon Y, Schulze WX, Stitt M, Lunn JE. 2012. Mutagenesis of cysteine 81 prevents dimerization of the APS1 subunit of ADP-glucose pyrophosphorylase and alters diurnal starch turnover in Arabidopsis thaliana leaves. The Plant journal : for cell and molecular biology 70: 231-242.
Hall AE. 2003. Analysis of Combinatorial Loss-of-Function Mutants in the Arabidopsis Ethylene Receptors Reveals That the ers1 etr1 Double Mutant Has Severe Developmental Defects That Are EIN2 Dependent. The Plant Cell Online 15: 2032-2041.
Han P, Garcia-Ponce B, Fonseca-Salazar G, Alvarez-Buylla ER, Yu H. 2008. AGAMOUS-LIKE 17, a novel flowering promoter, acts in a FT-independent photoperiod pathway. The Plant journal : for cell and molecular biology 55: 253-265.
Han P, Garcia-Ponce B, Fonseca-Salazar G, Alvarez-Buylla ER, Yu H. 2008. AGAMOUS-LIKE 17, a novel flowering promoter, acts in a FT-independent photoperiod pathway. The Plant journal : for cell and molecular biology 55: 253-265.
Han SK, Song JD, Noh YS, Noh B. 2007. Role of plant CBP/p300-like genes in the regulation of flowering time. The Plant journal : for cell and molecular biology 49: 103-114.
Hanano S, Goto K. 2011. Arabidopsis TERMINAL FLOWER1 is involved in the regulation of flowering time and inflorescence development through transcriptional repression. The Plant cell 23: 3172-3184.
Harberd NP, Belfield E, Yasumura Y. 2009. The angiosperm gibberellin-GID1-DELLA growth regulatory mechanism: how an "inhibitor of an inhibitor" enables flexible response to fluctuating environments. The Plant cell 21: 1328-1339.
Harberd NP, Belfield E, Yasumura Y. 2009. The angiosperm gibberellin-GID1-DELLA growth regulatory mechanism: how an "inhibitor of an inhibitor" enables flexible response to fluctuating environments. The Plant cell 21: 1328-1339.
Hassidim M, Harir Y, Yakir E, Kron I, Green RM. 2009. Over-expression of CONSTANS-LIKE 5 can induce flowering in short-day grown Arabidopsis. Planta 230: 481-491.
Hassidim M, Yakir E, Fradkin D, Hilman D, Kron I, Keren N, Harir Y, Yerushalmi S, Green RM. 2007. Mutations in CHLOROPLAST RNA BINDING provide evidence for the involvement of the chloroplast in the regulation of the circadian clock in Arabidopsis. The Plant journal : for cell and molecular biology 51: 551-562.
He F, Zhou Y, Zhang Z. 2010. Deciphering the Arabidopsis floral transition process by integrating a protein-protein interaction network and gene expression data. Plant Physiol 153: 1492-1505.
He Y, Amasino RM. 2005. Role of chromatin modification in flowering-time control. Trends in plant science 10: 30-35.
He Y. 2009. Control of the transition to flowering by chromatin modifications. Molecular plant 2: 554-564.
He Y. 2009. Control of the transition to flowering by chromatin modifications. Molecular plant 2: 554-564.
Hecht V, Laurie RE, Vander Schoor JK, Ridge S, Knowles CL, Liew LC, Sussmilch FC, Murfet IC, Macknight RC, Weller JL. 2011. The pea GIGAS gene is a FLOWERING LOCUS T homolog necessary for graft-transmissible specification of flowering but not for responsiveness to photoperiod. The Plant cell 23: 147-161.
Helliwell CA, Wood CC, Robertson M, James Peacock W, Dennis ES. 2006. The Arabidopsis FLC protein interacts directly in vivo with SOC1 and FT chromatin and is part of a high-molecular-weight protein complex. The Plant journal : for cell and molecular biology 46: 183-192.
Hemming MN, Trevaskis B. 2011. Make hay when the sun shines: the role of MADS-box genes in temperature-dependant seasonal flowering responses. Plant science : an international journal of experimental plant biology 180: 447-453.
Henderson IR, Dean C. 2004. Control of Arabidopsis flowering: the chill before the bloom. Development 131: 3829-3838.
Henriques R, Jang IC, Chua NH. 2009. Regulated proteolysis in light-related signaling pathways. Curr Opin Plant Biol 12: 49-56.
Heo JB, Sung S, Assmann SM. 2012. Ca2+-dependent GTPase, extra-large G protein 2 (XLG2), promotes activation of DNA-binding protein related to vernalization 1 (RTV1), leading to activation of floral integrator genes and early flowering in Arabidopsis. The Journal of biological chemistry 287: 8242-8253.
Heo JB, Sung S, Assmann SM. 2012. Ca2+-dependent GTPase, extra-large G protein 2 (XLG2), promotes activation of DNA-binding protein related to vernalization 1 (RTV1), leading to activation of floral integrator genes and early flowering in Arabidopsis. The Journal of biological chemistry 287: 8242-8253.
Heyndrickx KS, Vandepoele K. 2012. Systematic identification of functional plant modules through the integration of complementary data sources. Plant Physiol.
Horvath D. 2009. Common mechanisms regulate flowering and dormancy. Plant Science 177: 523-531.
Horvath D. 2009. Common mechanisms regulate flowering and dormancy. Plant Science 177: 523-531.
Hsu CY, Liu Y, Luthe DS, Yuceer C. 2006. Poplar FT2 shortens the juvenile phase and promotes seasonal flowering. The Plant cell 18: 1846-1861.
Hua J. 2009. From freezing to scorching, transcriptional responses to temperature variations in plants. Current opinion in plant biology 12: 568-573.
Hudson D, Guevara D, Yaish MW, Hannam C, Long N, Clarke JD, Bi YM, Rothstein SJ. 2011. GNC and CGA1 modulate chlorophyll biosynthesis and glutamate synthase (GLU1/Fd-GOGAT) expression in Arabidopsis. PloS one 6: e26765.
Ikezaki M, Kojima M, Sakakibara H, Kojima S, Ueno Y, Machida C, Machida Y. 2010. Genetic networks regulated by ASYMMETRIC LEAVES1 (AS1) and AS2 in leaf development in Arabidopsis thaliana: KNOX genes control five morphological events. The Plant journal : for cell and molecular biology 61: 70-82.
Imaizumi T. 2010. Arabidopsis circadian clock and photoperiodism: time to think about location. Curr Opin Plant Biol 13: 83-89.
Imura Y, Kobayashi Y, Yamamoto S, Furutani M, Tasaka M, Abe M, Araki T. 2012. CRYPTIC PRECOCIOUS/MED12 is a novel flowering regulator with multiple target steps in Arabidopsis. Plant & cell physiology 53: 287-303.
Imura Y, Kobayashi Y, Yamamoto S, Furutani M, Tasaka M, Abe M, Araki T. 2012. CRYPTIC PRECOCIOUS/MED12 is a novel flowering regulator with multiple target steps in Arabidopsis. Plant & cell physiology 53: 287-303.
Inigo S, Alvarez MJ, Strasser B, Califano A, Cerdan PD. 2012. PFT1, the MED25 subunit of the plant Mediator complex, promotes flowering through CONSTANS dependent and independent mechanisms in Arabidopsis. The Plant journal : for cell and molecular biology 69: 601-612.
Irish VF. 2010. The flowering of Arabidopsis flower development. The Plant journal : for cell and molecular biology 61: 1014-1028.
Irish VF. 2010. The flowering of Arabidopsis flower development. The Plant journal : for cell and molecular biology 61: 1014-1028.
Ishikawa R, Tamaki S, Yokoi S, Inagaki N, Shinomura T, TakanoM, Shimamoto K. 2005. Suppression of the ﬂoral activator Hd3a is the principal cause of the night break effect in rice. Plant Cell 17:3326-3336.
Ito J, Sono T, Tasaka M, Furutani M. 2011. MACCHI-BOU 2 is required for early embryo patterning and cotyledon organogenesis in Arabidopsis. Plant & cell physiology 52: 539-552.
Ito S, Song YH, Josephson-Day AR, Miller RJ, Breton G, Olmstead RG, Imaizumi T. 2012. FLOWERING BHLH transcriptional activators control expression of the photoperiodic flowering regulator CONSTANS in Arabidopsis. Proceedings of the National Academy of Sciences of the United States of America 109: 3582-3587.
Ito T. 2011. Coordination of flower development by homeotic master regulators. Curr Opin Plant Biol 14: 53-59.
Izawa T, Takahashi Y, Yano M. 2003. Comparative biology comes into bloom: genomic and genetic comparison of ﬂowering pathways in rice and Arabidopsis. Curr Opin Plant Biol 6:113-120.
Jacob Y, Mongkolsiriwatana C, Veley KM, Kim SY, Michaels SD. 2007. The nuclear pore protein AtTPR is required for RNA homeostasis, flowering time, and auxin signaling. Plant Physiol 144: 1383-1390.
Jang IC, Henriques R, Seo HS, Nagatani A, Chua NH. 2010. Arabidopsis PHYTOCHROME INTERACTING FACTOR proteins promote phytochrome B polyubiquitination by COP1 E3 ligase in the nucleus. The Plant cell 22: 2370-2383.
Jang S, Torti S, Coupland G. 2009. Genetic and spatial interactions between FT, TSF and SVP during the early stages of floral induction in Arabidopsis. The Plant journal : for cell and molecular biology 60: 614-625.
Jansson S, Douglas CJ. 2007. Populus: a model system for plant biology. Annual review of plant biology 58: 435-458.
Jarillo JA, Pineiro M. 2011. Timing is everything in plant development. The central role of floral repressors. Plant science : an international journal of experimental plant biology 181: 364-378.
Jiang D, Gu X, He Y. 2009. Establishment of the winter-annual growth habit via FRIGIDA-mediated histone methylation at FLOWERING LOCUS C in Arabidopsis. The Plant cell 21: 1733-1746.
Jiang D, Gu X, He Y. 2009. Establishment of the winter-annual growth habit via FRIGIDA-mediated histone methylation at FLOWERING LOCUS C in Arabidopsis. The Plant cell 21: 1733-1746.
Jiang D, Kong NC, Gu X, Li Z, He Y. 2011. Arabidopsis COMPASS-like complexes mediate histone H3 lysine-4 trimethylation to control floral transition and plant development. PLoS genetics 7: e1001330.
Jiang D, Kong NC, Gu X, Li Z, He Y. 2011. Arabidopsis COMPASS-like complexes mediate histone H3 lysine-4 trimethylation to control floral transition and plant development. PLoS genetics 7: e1001330.
Jiang D, Wang Y, He Y. 2008. Repression of FLOWERING LOCUS C and FLOWERING LOCUS T by the Arabidopsis Polycomb repressive complex 2 components. PloS one 3: e3404.
Jiang D, Wang Y, He Y. 2008. Repression of FLOWERING LOCUS C and FLOWERING LOCUS T by the Arabidopsis Polycomb repressive complex 2 components. PloS one 3: e3404.
Jiang D, Yang W, He Y, Amasino RM. 2007. Arabidopsis relatives of the human lysine-specific Demethylase1 repress the expression of FWA and FLOWERING LOCUS C and thus promote the floral transition. The Plant cell 19: 2975-2987.
Jin JB, Jin YH, Lee J, Miura K, Yoo CY, Kim WY, Van Oosten M, Hyun Y, Somers DE, Lee I et al. 2008. The SUMO E3 ligase, AtSIZ1, regulates flowering by controlling a salicylic acid-mediated floral promotion pathway and through affects on FLC chromatin structure. The Plant journal : for cell and molecular biology 53: 530-540.
Jin JB, Jin YH, Lee J, Miura K, Yoo CY, Kim WY, Van Oosten M, Hyun Y, Somers DE, Lee I et al. 2008. The SUMO E3 ligase, AtSIZ1, regulates flowering by controlling a salicylic acid-mediated floral promotion pathway and through affects on FLC chromatin structure. The Plant journal : for cell and molecular biology 53: 530-540.
Jones MA. 2009. Entrainment of the Arabidopsis Circadian Clock. Journal of Plant Biology 52: 202-209.
Jung JH, Ju Y, Seo PJ, Lee JH, Park CM. 2012. The SOC1-SPL module integrates photoperiod and gibberellic acid signals to control flowering time in Arabidopsis. The Plant journal : for cell and molecular biology 69: 577-588.
Jung JH, Ju Y, Seo PJ, Lee JH, Park CM. 2012. The SOC1-SPL module integrates photoperiod and gibberellic acid signals to control flowering time in Arabidopsis. The Plant journal : for cell and molecular biology 69: 577-588.
Jung JH, Seo YH, Seo PJ, Reyes JL, Yun J, Chua NH, Park CM. 2007. The GIGANTEA-regulated microRNA172 mediates photoperiodic flowering independent of CONSTANS in Arabidopsis. The Plant cell 19: 2736-2748.
Kandasamy MK, Deal RB, McKinney EC, Meagher RB. 2005. Silencing the nuclear actin-related protein AtARP4 in Arabidopsis has multiple effects on plant development, including early flowering and delayed floral senescence. The Plant journal : for cell and molecular biology 41: 845-858.
Kang CY, Lian HL, Wang FF, Huang JR, Yang HQ. 2009. Cryptochromes, phytochromes, and COP1 regulate light-controlled stomatal development in Arabidopsis. The Plant cell 21: 2624-2641.
Kanrar S, Bhattacharya M, Arthur B, Courtier J, Smith HM. 2008. Regulatory networks that function to specify flower meristems require the function of homeobox genes PENNYWISE and POUND-FOOLISH in Arabidopsis. The Plant journal : for cell and molecular biology 54: 924-937.
Katari MS, Nowicki SD, Aceituno FF, Nero D, Kelfer J, Thompson LP, Cabello JM, Davidson RS, Goldberg AP, Shasha DE et al. 2010. VirtualPlant: a software platform to support systems biology research. Plant Physiol 152: 500-515.
Kaul RB. 1995. Reproductive structure and organogenesis in a cottonwood, Populus deltoids (Salicaceae). Int J Plant Sci 156:172–180.
Kidd BN, Cahill DM, Manners JM, Schenk PM, Kazan K. 2011. Diverse roles of the Mediator complex in plants. Seminars in cell & developmental biology 22: 741-748.
Kikis EA, Khanna R, Quail PH. 2005. ELF4 is a phytochrome-regulated component of a negative-feedback loop involving the central oscillator components CCA1 and LHY. The Plant journal : for cell and molecular biology 44: 300-313.
Kim BH, von Arnim AG. 2009. FIERY1 regulates light-mediated repression of cell elongation and flowering time via its 3'(2'),5'-bisphosphate nucleotidase activity. The Plant journal : for cell and molecular biology 58: 208-219.
Kim BH, von Arnim AG. 2009. FIERY1 regulates light-mediated repression of cell elongation and flowering time via its 3'(2'),5'-bisphosphate nucleotidase activity. The Plant journal : for cell and molecular biology 58: 208-219.
Kim DH, Doyle MR, Sung S, Amasino RM. 2009. Vernalization: winter and the timing of flowering in plants. Annual review of cell and developmental biology 25: 277-299.
Kim DH, Doyle MR, Sung S, Amasino RM. 2009. Vernalization: winter and the timing of flowering in plants. Annual review of cell and developmental biology 25: 277-299.
Kim HJ, Hyun Y, Park JY, Park MJ, Park MK, Kim MD, Lee MH, Moon J, Lee I, Kim J. 2004. A genetic link between cold responses and flowering time through FVE in Arabidopsis thaliana. Nature genetics 36: 167-171.
Kim J, Kim Y, Yeom M, Kim JH, Nam HG. 2008. FIONA1 is essential for regulating period length in the Arabidopsis circadian clock. The Plant cell 20: 307-319.
Kim J, Kim Y, Yeom M, Kim JH, Nam HG. 2008. FIONA1 is essential for regulating period length in the Arabidopsis circadian clock. The Plant cell 20: 307-319.
Kim JJ, Lee JH, Kim W, Jung HS, Huijser P, Ahn JH. 2012. The microRNA156-SQUAMOSA PROMOTER BINDING PROTEIN-LIKE3 Module Regulates Ambient Temperature-Responsive Flowering via FLOWERING LOCUS T in Arabidopsis. Plant Physiol 159: 461-478.
Kim S, Choi K, Park C, Hwang HJ, Lee I. 2006. SUPPRESSOR OF FRIGIDA4, encoding a C2H2-Type zinc finger protein, represses flowering by transcriptional activation of Arabidopsis FLOWERING LOCUS C. The Plant cell 18: 2985-2998.
Kim S, Choi K, Park C, Hwang HJ, Lee I. 2006. SUPPRESSOR OF FRIGIDA4, encoding a C2H2-Type zinc finger protein, represses flowering by transcriptional activation of Arabidopsis FLOWERING LOCUS C. The Plant cell 18: 2985-2998.
Kim SG, Kim SY, Park CM. 2007. A membrane-associated NAC transcription factor regulates salt-responsive flowering via FLOWERING LOCUS T in Arabidopsis. Planta 226: 647-654.
Kim SY, Michaels SD. 2006. SUPPRESSOR OF FRI 4 encodes a nuclear-localized protein that is required for delayed flowering in winter-annual Arabidopsis. Development 133: 4699-4707.
Kim SY, Zhu T, Sung ZR. 2010. Epigenetic regulation of gene programs by EMF1 and EMF2 in Arabidopsis. Plant Physiol 152: 516-528.
Kim WY, Fujiwara S, Suh SS, Kim J, Kim Y, Han L, David K, Putterill J, Nam HG, Somers DE. 2007. ZEITLUPE is a circadian photoreceptor stabilized by GIGANTEA in blue light. Nature 449: 356-360.
Kobayashi Y, Weigel D. 2007. Move on up, it’s time for change—mobile signals controlling photoperiod-dependent ﬂowering. Genes Dev 21:2371-2384.
Kobayashi Y, Weigel D. 2007. Move on up, it's time for change--mobile signals controlling photoperiod-dependent flowering. Genes Dev 21: 2371-2384.
Kolmos E, Herrero E, Bujdoso N, Millar AJ, Toth R, Gyula P, Nagy F, Davis SJ. 2011. A reduced-function allele reveals that EARLY FLOWERING3 repressive action on the circadian clock is modulated by phytochrome signals in Arabidopsis. The Plant cell 23: 3230-3246.
Komiya R, Ikegami A, Tamaki S, Yokoi S, Shimamoto K. 2008. Hd3a and RFT1 are essential for ﬂowering in rice. Development 135:767-774.
Komiya R, Yokoi S, Shimamoto K. 2009. A gene network for long-day ﬂowering activates RFT1 encoding a mobile ﬂowering signal in rice. Development 136:3443-3450.
Koo SC, Bracko O, Park MS, Schwab R, Chun HJ, Park KM, Seo JS, Grbic V, Balasubramanian S, Schmid M et al. 2010. Control of lateral organ development and flowering time by the Arabidopsis thaliana MADS-box Gene AGAMOUS-LIKE6. The Plant journal : for cell and molecular biology 62: 807-816.
Koops P, Pelser S, Ignatz M, Klose C, Marrocco-Selden K, Kretsch T. 2011. EDL3 is an F-box protein involved in the regulation of abscisic acid signalling in Arabidopsis thaliana. Journal of experimental botany 62: 5547-5560.
Kotchoni SO, Larrimore KE, Mukherjee M, Kempinski CF, Barth C. 2009. Alterations in the endogenous ascorbic acid content affect flowering time in Arabidopsis. Plant Physiol 149: 803-815.
Kotchoni SO, Larrimore KE, Mukherjee M, Kempinski CF, Barth C. 2009. Alterations in the endogenous ascorbic acid content affect flowering time in Arabidopsis. Plant Physiol 149: 803-815.
Krieger U, Lippman ZB, Zamir D. 2010. The flowering gene SINGLE FLOWER TRUSS drives heterosis for yield in tomato. Nature genetics 42: 459-463.
Kumar SV, Lucyshyn D, Jaeger KE, Alos E, Alvey E, Harberd NP, Wigge PA. 2012. Transcription factor PIF4 controls the thermosensory activation of flowering. Nature 484: 242-245.
Kumimoto RW, Zhang Y, Siefers N, Holt BF, 3rd. 2010. NF-YC3, NF-YC4 and NF-YC9 are required for CONSTANS-mediated, photoperiod-dependent flowering in Arabidopsis thaliana. The Plant journal : for cell and molecular biology.
Kwon CS, Chen C, Wagner D. 2005. WUSCHEL is a primary target for transcriptional regulation by SPLAYED in dynamic control of stem cell fate in Arabidopsis. Genes Dev 19: 992-1003.
Kyozuka J, Kobayashi T, Morita M, Shimamoto K. 2000. Spatially and temporally regulated expression of rice MADS box genes with similarity to Arabidopsis class A, B and C genes. Plant Cell Physiol 41:710-718.
Lau OS, Huang X, Charron JB, Lee JH, Li G, Deng XW. 2011. Interaction of Arabidopsis DET1 with CCA1 and LHY in mediating transcriptional repression in the plant circadian clock. Molecular cell 43: 703-712.
Lazaro A, Gomez-Zambrano A, Lopez-Gonzalez L, Pineiro M, Jarillo JA. 2008. Mutations in the Arabidopsis SWC6 gene, encoding a component of the SWR1 chromatin remodelling complex, accelerate flowering time and alter leaf and flower development. Journal of experimental botany 59: 653-666.
Lazaro A, Gomez-Zambrano A, Lopez-Gonzalez L, Pineiro M, Jarillo JA. 2008. Mutations in the Arabidopsis SWC6 gene, encoding a component of the SWR1 chromatin remodelling complex, accelerate flowering time and alter leaf and flower development. Journal of experimental botany 59: 653-666.
Lazaro A, Valverde F, Pineiro M, Jarillo JA. 2012. The Arabidopsis E3 ubiquitin ligase HOS1 negatively regulates CONSTANS abundance in the photoperiodic control of flowering. The Plant cell 24: 982-999.
Lee H, Yoo SJ, Lee JH, Kim W, Yoo SK, Fitzgerald H, Carrington JC, Ahn JH. 2010. Genetic framework for flowering-time regulation by ambient temperature-responsive miRNAs in Arabidopsis. Nucleic acids research 38: 3081-3093.
Lee J, Lee I. 2010. Regulation and function of SOC1, a flowering pathway integrator. Journal of experimental botany 61: 2247-2254.
Lee J, Lee I. 2010. Regulation and function of SOC1, a flowering pathway integrator. Journal of experimental botany 61: 2247-2254.
Lee J, Oh M, Park H, Lee I. 2008. SOC1 translocated to the nucleus by interaction with AGL24 directly regulates leafy. The Plant journal : for cell and molecular biology 55: 832-843.
Lee JH, Yoo SJ, Park SH, Hwang I, Lee JS, Ahn JH. 2007. Role of SVP in the control of flowering time by ambient temperature in Arabidopsis. Genes Dev 21: 397-402.
Li S, Yang X, Wu F, He Y. 2012. HYL1 controls the miR156-mediated juvenile phase of vegetative growth. Journal of experimental botany 63: 2787-2798.
Li S, Yang X, Wu F, He Y. 2012a. HYL1 controls the miR156-mediated juvenile phase of vegetative growth. Journal of experimental botany 63: 2787-2798.
Li X, Wang Q, Yu X, et al. 2011. Arabidopsis cryptochrome 2 (CRY2) functions by the photoactivation mechanism distinct from the tryptophan (trp) triad-dependent photoreduction. PNAS 108: 20844-20849.
Li Y, Pi L, Huang H, Xu L. 2012b. ATH1 and KNAT2 proteins act together in regulation of plant inflorescence architecture. Journal of experimental botany 63: 1423-1433.
Lim MH, Kim J, Kim YS, Chung KS, Seo YH, Lee I, Hong CB, Kim HJ, Park CM. 2004. A new Arabidopsis gene, FLK, encodes an RNA binding protein with K homology motifs and regulates flowering time via FLOWERING LOCUS C. The Plant cell 16: 731-740.
Lin CC, Chu CF, Liu PH, Lin HH, Liang SC, Hsu WE, Lin JS, Wang HM, Chang LL, Chien CT et al. 2011. Expression of an Oncidium gene encoding a patatin-like protein delays flowering in Arabidopsis by reducing gibberellin synthesis. Plant & cell physiology 52: 421-435.
Lin MK, Belanger H, Lee YJ, Varkonyi-Gasic E, Taoka K, Miura E, Xoconostle-Cazares B, Gendler K, Jorgensen RA, Phinney B et al. 2007. FLOWERING LOCUS T protein may act as the long-distance florigenic signal in the cucurbits. The Plant cell 19: 1488-1506.
Liu B, Zuo Z, Liu H, Liu X, Lin C. 2011a. Arabidopsis cryptochrome 1 interacts with SPA1 to suppress COP1 activity in response to blue light. Genes & development 25: 1029-1034.
Liu C, Chen H, Er HL, Soo HM, Kumar PP, Han JH, Liou YC, Yu H. 2008. Direct interaction of AGL24 and SOC1 integrates flowering signals in Arabidopsis. Development 135: 1481-1491.
Liu C, Xi W, Shen L, Tan C, Yu H. 2009. Regulation of floral patterning by flowering time genes. Developmental cell 16: 711-722.
Liu C, Xi W, Shen L, Tan C, Yu H. 2009. Regulation of floral patterning by flowering time genes. Developmental cell 16: 711-722.
Liu C, Zhou J, Bracha-Drori K, Yalovsky S, Ito T, Yu H. 2007. Specification of Arabidopsis floral meristem identity by repression of flowering time genes. Development 134: 1901-1910.
Liu F, Marquardt S, Lister C, Swiezewski S, Dean C. 2010. Targeted 3' processing of antisense transcripts triggers Arabidopsis FLC chromatin silencing. Science 327: 94-97.
Liu F, Quesada V, Crevillen P, Baurle I, Swiezewski S, Dean C. 2007. The Arabidopsis RNA-binding protein FCA requires a lysine-specific demethylase 1 homolog to downregulate FLC. Molecular cell 28: 398-407.
Liu H, Liu B, Zhao C, Pepper M, Lin C. 2011b. The action mechanisms of plant cryptochromes. Trends in plant science 16: 684-691.
Liu H, Yu X, Li K, et al. 2008. Photoexcited CRY2 interacts with CIB1 to regulate transcription and floral initiation in Arabidopsis. Science 322: 1535-1539.
Liu LJ, Zhang YC, Li QH, et al. 2008. COP1-mediated ubiquitination of CONSTANS is implicated in cryptochrome regulation of flowering in Arabidopsis. The Plant Cell 20: 292-306
Liu LJ, Zhang YC, Li QH, Sang Y, Mao J, Lian HL, Wang L, Yang HQ. 2008. COP1-mediated ubiquitination of CONSTANS is implicated in cryptochrome regulation of flowering in Arabidopsis. The Plant cell 20: 292-306.
Lolas IB, Himanen K, Gronlund JT, Lynggaard C, Houben A, Melzer M, Van Lijsebettens M, Grasser KD. 2010. The transcript elongation factor FACT affects Arabidopsis vegetative and reproductive development and genetically interacts with HUB1/2. The Plant journal : for cell and molecular biology 61: 686-697.
Lolas IB, Himanen K, Gronlund JT, Lynggaard C, Houben A, Melzer M, Van Lijsebettens M, Grasser KD. 2010. The transcript elongation factor FACT affects Arabidopsis vegetative and reproductive development and genetically interacts with HUB1/2. The Plant journal : for cell and molecular biology 61: 686-697.
Lopez-Vernaza M, Yang S, Muller R, Thorpe F, de Leau E, Goodrich J. 2012. Antagonistic roles of SEPALLATA3, FT and FLC genes as targets of the polycomb group gene CURLY LEAF. PloS one 7: e30715.
Lu F, Cui X, Zhang S, Liu C, Cao X. 2010. JMJ14 is an H3K4 demethylase regulating flowering time in Arabidopsis. Cell research 20: 387-390.
Lu F, Cui X, Zhang S, Liu C, Cao X. 2010. JMJ14 is an H3K4 demethylase regulating flowering time in Arabidopsis. Cell research 20: 387-390.
Lu SX, Webb CJ, Knowles SM, Kim SH, Wang Z, Tobin EM. 2012. CCA1 and ELF3 Interact in the control of hypocotyl length and flowering time in Arabidopsis. Plant Physiol 158: 1079-1088.
Lundquist PK, Poliakov A, Bhuiyan NH, Zybailov B, Sun Q, van Wijk KJ. 2012. The functional network of the Arabidopsis plastoglobule proteome based on quantitative proteomics and genome-wide coexpression analysis. Plant Physiol 158: 1172-1192.
Mallory AC, Vaucheret H. 2006. Functions of microRNAs and related small RNAs in plants. Nature genetics 38 Suppl: S31-36.
Manfield IW, Devlin PF, Jen CH, Westhead DR, Gilmartin PM. 2007. Conservation, convergence, and divergence of light-responsive, circadian-regulated, and tissue-specific expression patterns during evolution of the Arabidopsis GATA gene family. Plant Physiol 143: 941-958.
March-Diaz R, Garcia-Dominguez M, Florencio FJ, Reyes JC. 2007. SEF, a new protein required for flowering repression in Arabidopsis, interacts with PIE1 and ARP6. Plant Physiol 143: 893-901.
Martin-Trillo M, Lazaro A, Poethig RS, Gomez-Mena C, Pineiro MA, Martinez-Zapater JM, Jarillo JA. 2006. EARLY IN SHORT DAYS 1 (ESD1) encodes ACTIN-RELATED PROTEIN 6 (AtARP6), a putative component of chromatin remodelling complexes that positively regulates FLC accumulation in Arabidopsis. Development 133: 1241-1252.
Maymon I, Greenboim-Wainberg Y, Sagiv S, Kieber JJ, Moshelion M, Olszewski N, Weiss D. 2009. Cytosolic activity of SPINDLY implies the existence of a DELLA-independent gibberellin-response pathway. The Plant journal : for cell and molecular biology 58: 979-988.
Melzer S, Lens F, Gennen J, Vanneste S, Rohde A, Beeckman T. 2008. Flowering-time genes modulate meristem determinacy and growth form in Arabidopsis thaliana. Nature genetics 40: 1489-1492.
Mempel TR, Henrickson SE, Von Andrian UH. 2004. T-cell priming by dendritic cells in lymph nodes occurs in three distinct phases. Nature 427: 154-159.
Michaels SD, Amasino RM. 1999. FLOWERING LOCUS C encodes a novel MADS domain protein that acts as a repressor of ﬂowering. The Plant Cell 11: 949–956.
Michaels SD, Bezerra IC, Amasino RM. 2004. FRIGIDA-related genes are required for the winter-annual habit in Arabidopsis. Proceedings of the National Academy of Sciences of the United States of America 101: 3281-3285.
Michaels SD, Himelblau E, Kim SY, Schomburg FM, Amasino RM. 2005. Integration of flowering signals in winter-annual Arabidopsis. Plant Physiol 137: 149-156.
Mockler T, Yang H, Yu X, Parikh D, Cheng YC, Dolan S, Lin C. 2003. Regulation of photoperiodic flowering by Arabidopsis photoreceptors. Proceedings of the National Academy of Sciences of the United States of America 100: 2140-2145.
Mohamed R, Wang CT, Ma C, Shevchenko O, Dye SJ, Puzey JR, Etherington E, Sheng X, Meilan R, Strauss SH et al. 2010. Populus CEN/TFL1 regulates first onset of flowering, axillary meristem identity and dormancy release in Populus. The Plant journal : for cell and molecular biology 62: 674-688.
Mohamed R, Wang CT, Ma C, Shevchenko O, Dye SJ, Puzey JR, Etherington E, Sheng X, Meilan R, Strauss SH et al. 2010. Populus CEN/TFL1 regulates first onset of flowering, axillary meristem identity and dormancy release in Populus. The Plant journal : for cell and molecular biology 62: 674-688.
Moon YH. 2003. EMF Genes Maintain Vegetative Development by Repressing the Flower Program in Arabidopsis. The Plant Cell Online 15: 681-693.
Moon YH. 2003. EMF Genes Maintain Vegetative Development by Repressing the Flower Program in Arabidopsis. The Plant Cell Online 15: 681-693.
Moore RC, Purugganan MD. 2005. The evolutionary dynamics of plant duplicate genes. Current opinion in plant biology 8: 122-128.
Morris K, Thornber S, Codrai L, Richardson C, Craig A, Sadanandom A, Thomas B, Jackson S. 2010. DAY NEUTRAL FLOWERING represses CONSTANS to prevent Arabidopsis flowering early in short days. The Plant cell 22: 1118-1128.
Morris K, Thornber S, Codrai L, Richardson C, Craig A, Sadanandom A, Thomas B, Jackson S. 2010. DAY NEUTRAL FLOWERING represses CONSTANS to prevent Arabidopsis flowering early in short days. The Plant cell 22: 1118-1128.
Moyroud E, Tichtinsky G, Parcy F. 2009. The LEAFY Floral Regulators in Angiosperms: Conserved Proteins with Diverse Roles. Journal of Plant Biology 52: 177-185.
Nakamichi N, Kiba T, Henriques R, Mizuno T, Chua NH, Sakakibara H. 2010. PSEUDO-RESPONSE REGULATORS 9, 7, and 5 are transcriptional repressors in the Arabidopsis circadian clock. The Plant cell 22: 594-605.
Needham CJ, Manfield IW, Bulpitt AJ, Gilmartin PM, Westhead DR. 2009. From gene expression to gene regulatory networks in Arabidopsis thaliana. BMC systems biology 3: 85.
Nefissi R, Natsui Y, Miyata K, Oda A, Hase Y, Nakagawa M, Ghorbel A, Mizoguchi T. 2011. Double loss-of-function mutation in EARLY FLOWERING 3 and CRYPTOCHROME 2 genes delays flowering under continuous light but accelerates it under long days and short days: an important role for Arabidopsis CRY2 to accelerate flowering time in continuous light. Journal of experimental botany 62: 2731-2744.
Nefissi R, Natsui Y, Miyata K, Oda A, Hase Y, Nakagawa M, Ghorbel A, Mizoguchi T. 2011. Double loss-of-function mutation in EARLY FLOWERING 3 and CRYPTOCHROME 2 genes delays flowering under continuous light but accelerates it under long days and short days: an important role for Arabidopsis CRY2 to accelerate flowering time in continuous light. Journal of experimental botany 62: 2731-2744.
Ness RW, Siol M, Barrett SC. 2011. De novo sequence assembly and characterization of the floral transcriptome in cross- and self-fertilizing plants. BMC genomics 12: 298.
Nishizawa A, Yabuta Y, Yoshida E, Maruta T, Yoshimura K, Shigeoka S. 2006. Arabidopsis heat shock transcription factor A2 as a key regulator in response to several types of environmental stress. The Plant journal : for cell and molecular biology 48: 535-547.
Niu L, Lu F, Pei Y, Liu C, Cao X. 2007. Regulation of flowering time by the protein arginine methyltransferase AtPRMT10. EMBO reports 8: 1190-1195.
Niu L, Zhang Y, Pei Y, Liu C, Cao X. 2008. Redundant requirement for a pair of PROTEIN ARGININE METHYLTRANSFERASE4 homologs for the proper regulation of Arabidopsis flowering time. Plant Physiol 148: 490-503.
Niwa Y, Ito S, Nakamichi N, Mizoguchi T, Niinuma K, Yamashino T, Mizuno T. 2007. Genetic linkages of the circadian clock-associated genes, TOC1, CCA1 and LHY, in the photoperiodic control of flowering time in Arabidopsis thaliana. Plant & cell physiology 48: 925-937.
Noh B, Lee SH, Kim HJ, Yi G, Shin EA, Lee M, Jung KJ, Doyle MR, Amasino RM, Noh YS. 2004. Divergent roles of a pair of homologous jumonji/zinc-finger-class transcription factor proteins in the regulation of Arabidopsis flowering time. The Plant cell 16: 2601-2613.
Novillo F, Medina J, Salinas J. 2007. Arabidopsis CBF1 and CBF3 have a different function than CBF2 in cold acclimation and define different gene classes in the CBF regulon. Proceedings of the National Academy of Sciences of the United States of America 104: 21002-21007.
Ogiso E, Takahashi Y, Sasaki T, Yano M, Izawa T. 2010. The role of casein kinase II in flowering time regulation has diversified during evolution. Plant Physiol 152: 808-820.
Oh S, Zhang H, Ludwig P, van Nocker S. 2004. A mechanism related to the yeast transcriptional regulator Paf1c is required for expression of the Arabidopsis FLC/MAF MADS box gene family. The Plant cell 16: 2940-2953.
Oh S, Zhang H, Ludwig P, van Nocker S. 2004. A mechanism related to the yeast transcriptional regulator Paf1c is required for expression of the Arabidopsis FLC/MAF MADS box gene family. The Plant cell 16: 2940-2953.
Ohtsu K, Takahashi H, Schnable PS, Nakazono M. 2007. Cell type-specific gene expression profiling in plants by using a combination of laser microdissection and high-throughput technologies. Plant & cell physiology 48: 3-7.
Oliver SN, Finnegan EJ, Dennis ES, Peacock WJ, Trevaskis B. 2009. Vernalization-induced flowering in cereals is associated with changes in histone methylation at the VERNALIZATION1 gene. Proceedings of the National Academy of Sciences of the United States of America 106: 8386-8391.
Oliverio KA, Crepy M, Martin-Tryon EL, Milich R, Harmer SL, Putterill J, Yanovsky MJ, Casal JJ. 2007. GIGANTEA regulates phytochrome A-mediated photomorphogenesis independently of its role in the circadian clock. Plant Physiol 144: 495-502.
Osnato M, Castillejo C, Matias-Hernandez L, Pelaz S. 2012. TEMPRANILLO genes link photoperiod and gibberellin pathways to control flowering in Arabidopsis. Nature communications 3: 808.
Park HY, Lee SY, Seok HY, Kim SH, Sung ZR, Moon YH. 2011. EMF1 interacts with EIP1, EIP6 or EIP9 involved in the regulation of flowering time in Arabidopsis. Plant & cell physiology 52: 1376-1388.
Pelaz S, Ditta GS, Baumann E, Wisman E, Yanofsky MF. 2000. B and C ﬂoral organ identity functions require SEPALLATA MADS-box genes. Nature 405: 200–203.
Peng M, Cui Y, Bi YM, Rothstein SJ. 2006. AtMBD9: a protein with a methyl-CpG-binding domain regulates flowering time and shoot branching in Arabidopsis. The Plant journal : for cell and molecular biology 46: 282-296.
Pfluger J, Zambryski P. 2004. The role of SEUSS in auxin response and floral organ patterning. Development 131: 4697-4707.
Pien S, Fleury D, Mylne JS, Crevillen P, Inze D, Avramova Z, Dean C, Grossniklaus U. 2008. ARABIDOPSIS TRITHORAX1 dynamically regulates FLOWERING LOCUS C activation via histone 3 lysine 4 trimethylation. The Plant cell 20: 580-588.
Pin PA, Benlloch R, Bonnet D, Wremerth-Weich E, Kraft T, Gielen JJ, Nilsson O. 2010. An antagonistic pair of FT homologs mediates the control of flowering time in sugar beet. Science 330: 1397-1400.
Porri A, Torti S, Romera-Branchat M, Coupland G. 2012. Spatially distinct regulatory roles for gibberellins in the promotion of flowering of Arabidopsis under long photoperiods. Development 139: 2198-2209.
Pouch-Pelissier MN, Pelissier T, Elmayan T, Vaucheret H, Boko D, Jantsch MF, Deragon JM. 2008. SINE RNA induces severe developmental defects in Arabidopsis thaliana and interacts with HYL1 (DRB1), a key member of the DCL1 complex. PLoS genetics 4: e1000096.
Qin F, Kodaira KS, Maruyama K, Mizoi J, Tran LS, Fujita Y, Morimoto K, Shinozaki K, Yamaguchi-Shinozaki K. 2011. SPINDLY, a negative regulator of gibberellic acid signaling, is involved in the plant abiotic stress response. Plant Physiol 157: 1900-1913.
Ranjan A, Fiene G, Fackendahl P, Hoecker U. 2011. The Arabidopsis repressor of light signaling SPA1 acts in the phloem to regulate seedling de-etiolation, leaf expansion and flowering time. Development 138: 1851-1862.
Rao NN, Prasad K, Kumar PR, Vijayraghavan U. 2008. Distinct regulatory role for RFL, the rice LFY homolog, in determining ﬂowering time and plant architecture. Proc Natl Acad Sci USA 105:3646-3651.
Ratcliffe OJ. 2003. Analysis of the Arabidopsis MADS AFFECTING FLOWERING Gene Family: MAF2 Prevents Vernalization by Short Periods of Cold. The Plant Cell Online 15: 1159-1169.
Rawat, R, Schwartz J, Jones, MA, et al. 2009. REVEILLE1, a Myb-like transcription factor, integrates the circadian clock and auxin pathways. PNAS 106: 16883-16888
Rijpkema AS, Gerats T, Vandenbussche M. 2007. Evolutionary complexity of MADS complexes. Current opinion in plant biology 10: 32-38.
Rijpkema AS, Zethof J, Gerats T, Vandenbussche M. 2009. The petunia AGL6 gene has a SEPALLATA-like function in floral patterning. The Plant journal : for cell and molecular biology 60: 1-9.
Rinne PL, Welling A, Vahala J, Ripel L, Ruonala R, Kangasjarvi J, van der Schoot C. 2011. Chilling of dormant buds hyperinduces FLOWERING LOCUS T and recruits GA-inducible 1,3-beta-glucanases to reopen signal conduits and release dormancy in Populus. The Plant cell 23: 130-146.
Ripoll JJ, Rodriguez-Cazorla E, Gonzalez-Reig S, Andujar A, Alonso-Cantabrana H, Perez-Amador MA, Carbonell J, Martinez-Laborda A, Vera A. 2009. Antagonistic interactions between Arabidopsis K-homology domain genes uncover PEPPER as a positive regulator of the central floral repressor FLOWERING LOCUS C. Developmental biology 333: 251-262.
Rohrmann J, Tohge T, Alba R, Osorio S, Caldana C, McQuinn R, Arvidsson S, van der Merwe MJ, Riano-Pachon DM, Mueller-Roeber B et al. 2011. Combined transcription factor profiling, microarray analysis and metabolite profiling reveals the transcriptional control of metabolic shifts occurring during tomato fruit development. The Plant journal : for cell and molecular biology 68: 999-1013.
Rottmann WH, Meilan R, Sheppard LA, Brunner AM, Skinner JS, Ma C, Cheng S, Jouanin L, Pilate G, Strauss SH. 2000. Diverse effects of overexpression of LEAFY and PTLF, a poplar (Populus) homolog of LEAFY/FLORICAULA, in transgenic poplar and Arabidopsis. Plant J 22:235–245.
Roxrud I, Lid SE, Fletcher JC, Schmidt ED, Opsahl-Sorteberg HG. 2007. GASA4, one of the 14-member Arabidopsis GASA family of small polypeptides, regulates flowering and seed development. Plant & cell physiology 48: 471-483.
Sarnowski TJ, Rios G, Jasik J, Swiezewski S, Kaczanowski S, Li Y, Kwiatkowska A, Pawlikowska K, Kozbial M, Kozbial P et al. 2005. SWI3 subunits of putative SWI/SNF chromatin-remodeling complexes play distinct roles during Arabidopsis development. The Plant cell 17: 2454-2472.
Schmitz RJ, Amasino RM. 2007. Vernalization: a model for investigating epigenetics and eukaryotic gene regulation in plants. Biochimica et biophysica acta 1769: 269-275.
Schmitz RJ, Tamada Y, Doyle MR, Zhang X, Amasino RM. 2009. Histone H2B deubiquitination is required for transcriptional activation of FLOWERING LOCUS C and for proper control of flowering in Arabidopsis. Plant Physiol 149: 1196-1204.
Schonrock N, Bouveret R, Leroy O, Borghi L, Kohler C, Gruissem W, Hennig L. 2006. Polycomb-group proteins repress the floral activator AGL19 in the FLC-independent vernalization pathway. Genes & development 20: 1667-1678.
Searle I, He Y, Turck F, Vincent C, Fornara F, Krober S, Amasino RA, Coupland G. 2006. The transcription factor FLC confers a ﬂowering response to vernalization by repressing meristem competence and systemic signalling in Arabidopsis. Genes and Development 20, 898–912.
Segarra S, Mir R, Martinez C, Leon J. 2010. Genome-wide analyses of the transcriptomes of salicylic acid-deficient versus wild-type plants uncover Pathogen and Circadian Controlled 1 (PCC1) as a regulator of flowering time in Arabidopsis. Plant, cell & environment 33: 11-22.
Seo E, Lee H, Jeon J, Park H, Kim J, Noh YS, Lee I. 2009. Crosstalk between cold response and flowering in Arabidopsis is mediated through the flowering-time gene SOC1 and its upstream negative regulator FLC. The Plant cell 21: 3185-3197.
Seo E, Yu J, Ryu KH, Lee MM, Lee I. 2011a. WEREWOLF, a regulator of root hair pattern formation, controls flowering time through the regulation of FT mRNA stability. Plant Physiol 156: 1867-1877.
Seo HS, Watanabe E, Tokutomi S, Nagatani A, Chua NH. 2004. Photoreceptor ubiquitination by COP1 E3 ligase desensitizes phytochrome A signaling. Genes & development 18: 617-622.
Seo PJ, Ryu J, Kang SK, Park CM. 2011b. Modulation of sugar metabolism by an INDETERMINATE DOMAIN transcription factor contributes to photoperiodic flowering in Arabidopsis. The Plant journal : for cell and molecular biology 65: 418-429.
Sheldon CC, Finnegan EJ, Peacock WJ, Dennis ES. 2009. Mechanisms of gene repression by vernalization in Arabidopsis. The Plant journal : for cell and molecular biology 59: 488-498.
Sheppard LA, Brunner AM, Krutovskii KV, Rottmann WH, Skinner JS, Vollmer SS, Strauss SH. (2000. A DEFICIENS homolog from the dioecious tree black cottonwood is expressed in female and male ﬂoral meristems of the two-whorled, unisexual ﬂowers. Plant Physiol 124:627–640.
Shimada A, Ueguchi-Tanaka M, Nakatsu T, Nakajima M, Naoe Y, Ohmiya H, Kato H, Matsuoka M. 2008. Structural basis for gibberellin recognition by its receptor GID1. Nature 456: 520-523.
Simpson GG. 2004. The autonomous pathway: epigenetic and post-transcriptional gene regulation in the control of Arabidopsis flowering time. Current opinion in plant biology 7: 570-574.
Simpson GG. 2004. The autonomous pathway: epigenetic and post-transcriptional gene regulation in the control of Arabidopsis flowering time. Current opinion in plant biology 7: 570-574.
Smith HM, Ung N, Lal S, Courtier J. 2011. Specification of reproductive meristems requires the combined function of SHOOT MERISTEMLESS and floral integrators FLOWERING LOCUS T and FD during Arabidopsis inflorescence development. Journal of experimental botany 62: 583-593.
Song YH, Smith RW, To BJ, Millar AJ, Imaizumi T. 2012. FKF1 conveys timing information for CONSTANS stabilization in photoperiodic flowering. Science 336: 1045-1049.
Spensley M, Kim JY, Picot E, Reid J, Ott S, Helliwell C, Carre IA. 2009. Evolutionarily conserved regulatory motifs in the promoter of the Arabidopsis clock gene LATE ELONGATED HYPOCOTYL. The Plant cell 21: 2606-2623.
Srikanth A, Schmid M. 2011. Regulation of flowering time: all roads lead to Rome. Cellular and molecular life sciences : CMLS 68: 2013-2037.
Sun YH, Shi R, Zhang XH, Chiang VL, Sederoff RR. 2011. MicroRNAs in trees. Plant molecular biology.
Takehisa H, Sato Y, Igarashi M, Abiko T, Antonio BA, Kamatsuki K, Minami H, Namiki N, Inukai Y, Nakazono M et al. 2012. Genome-wide transcriptome dissection of the rice root system: implications for developmental and physiological functions. The Plant journal : for cell and molecular biology 69: 126-140.
Tamada Y, Yun JY, Woo SC, Amasino RM. 2009. ARABIDOPSIS TRITHORAX-RELATED7 is required for methylation of lysine 4 of histone H3 and for transcriptional activation of FLOWERING LOCUS C. The Plant cell 21: 3257-3269.
Tao Z, Shen L, Liu C, Liu L, Yan Y, Yu H. 2012. Genome-wide identification of SOC1 and SVP targets during the floral transition in Arabidopsis. The Plant journal : for cell and molecular biology 70: 549-561.
Tapia-Lopez R, Garcia-Ponce B, Dubrovsky JG, Garay-Arroyo A, Perez-Ruiz RV, Kim SH, Acevedo F, Pelaz S, Alvarez-Buylla ER. 2008. An AGAMOUS-related MADS-box gene, XAL1 (AGL12), regulates root meristem cell proliferation and flowering transition in Arabidopsis. Plant physiology 146: 1182-1192.
Thines B, Harmon FG. 2010. Ambient temperature response establishes ELF3 as a required component of the core Arabidopsis circadian clock. Proceedings of the National Academy of Sciences of the United States of America 107: 3257-3262.
Tominaga R, Iwata M, Sano R, Inoue K, Okada K, Wada T. 2008. Arabidopsis CAPRICE-LIKE MYB 3 (CPL3) controls endoreduplication and flowering development in addition to trichome and root hair formation. Development 135: 1335-1345.
Tong Z, Hong B, Yang Y, Li Q, Ma N, Ma C, Gao J. 2009. Overexpression of two chrysanthemum DgDREB1 group genes causing delayed flowering or dwarfism in Arabidopsis. Plant molecular biology 71: 115-129.
Torti S, Fornara F, Vincent C, Andres F, Nordstrom K, Gobel U, Knoll D, Schoof H, Coupland G. 2012. Analysis of the Arabidopsis shoot meristem transcriptome during floral transition identifies distinct regulatory patterns and a leucine-rich repeat protein that promotes flowering. The Plant cell 24: 444-462.
Tseng TS, Salome PA, McClung CR, Olszewski NE. 2004. SPINDLY and GIGANTEA interact and act in Arabidopsis thaliana pathways involved in light responses, flowering, and rhythms in cotyledon movements. The Plant cell 16: 1550-1563.
Tsuji H, Taoka K, Shimamoto K. 2011. Regulation of flowering in rice: two florigen genes, a complex gene network, and natural variation. Current Opinion in Plant Biology 14: 45-52.
Tsuji H, Taoka K, Shimamoto K. 2011. Regulation of flowering in rice: two florigen genes, a complex gene network, and natural variation. Current opinion in plant biology 14: 45-52.
Turck F, Fornara F, Coupland G. 2008. Regulation and identity of florigen: FLOWERING LOCUS T moves center stage. Annual review of plant biology 59: 573-594.
Turnbull C. 2011. Long-distance regulation of flowering time. Journal of experimental botany 62: 4399-4413.
Valverde F. 2011. CONSTANS and the evolutionary origin of photoperiodic timing of flowering. Journal of experimental botany 62: 2453-2463.
Wang C, Tian Q, Hou Z, Mucha M, Aukerman M, Olsen OA. 2007. The Arabidopsis thaliana AT PRP39-1 gene, encoding a tetratricopeptide repeat protein with similarity to the yeast pre-mRNA processing protein PRP39, affects flowering time. Plant cell reports 26: 1357-1366.
Wang GF, Seabolt S, Hamdoun S, Ng G, Park J, Lu H. 2011. Multiple roles of WIN3 in regulating disease resistance, cell death, and flowering time in Arabidopsis. Plant physiology 156: 1508-1519.
Wang JW, Czech B, Weigel D. 2009. miR156-regulated SPL transcription factors define an endogenous flowering pathway in Arabidopsis thaliana. Cell 138: 738-749.
Wang R, Farrona S, Vincent C, Joecker A, Schoof H, Turck F, Alonso-Blanco C, Coupland G, Albani MC. 2009. PEP1 regulates perennial flowering in Arabis alpina. Nature 459: 423-427.
Wang W, Yang D, Feldmann KA. 2011. EFO1 and EFO2, encoding putative WD-domain proteins, have overlapping and distinct roles in the regulation of vegetative development and flowering of Arabidopsis. Journal of experimental botany 62: 1077-1088.
Wang Y, Liu C, Yang D, Yu H, Liou YC. 2010. Pin1At encoding a peptidyl-prolyl cis/trans isomerase regulates flowering time in Arabidopsis. Molecular cell 37: 112-122.
Wang Y, Liu K, Liao H, Zhuang C, Ma H, Yan X. 2008. The plant WNK gene family and regulation of flowering time in Arabidopsis. Plant Biol (Stuttg) 10: 548-562.
Wang Y, Liu K, Liao H, Zhuang C, Ma H, Yan X. 2008. The plant WNK gene family and regulation of flowering time in Arabidopsis. Plant Biol (Stuttg) 10: 548-562.
Wang Y, Wu JF, Nakamichi N, Sakakibara H, Nam HG, Wu SH. 2011. LIGHT-REGULATED WD1 and PSEUDO-RESPONSE REGULATOR9 form a positive feedback regulatory loop in the Arabidopsis circadian clock. The Plant cell 23: 486-498.
Wang Y, Wu JF, Nakamichi N, Sakakibara H, Nam HG, Wu SH. 2011. LIGHT-REGULATED WD1 and PSEUDO-RESPONSE REGULATOR9 form a positive feedback regulatory loop in the Arabidopsis circadian clock. The Plant cell 23: 486-498.
Wang YW, Wang WC, Jin SH, Wang J, Wang B, Hou BK. 2012. Over-expression of a putative poplar glycosyltransferase gene, PtGT1, in tobacco increases lignin content and causes early flowering. Journal of experimental botany 63: 2799-2808.
Wang ZJ, Huang JQ, Huang YJ, Chen FF, Zheng BS. 2011. Cloning and Characterization of a Homologue of the FLORICAULA/LEAFY Gene in Hickory (Carya cathayensis Sarg). Plant Molecular Biology Reporter 30: 794-805.
Wang ZJ, Huang JQ, Huang YJ, Li Z, Zheng BS. 2012. Discovery and profiling of novel and conserved microRNAs during flower development in Carya cathayensis via deep sequencing. Planta.
Wang, X., Zhang, Y., Ma, Q., et al. 2007. SKB1-mediated symmetric dimethylation of histone H4R3 controls flowering time in Arabidopsis. The EMBO Journal, 26, 1934-1941
Weigel D, Alvarez J, Smyth DR, et al. 1992. LEAFY controls floral meristem identity in Arabidopsis. Cell 69: 843-859
Weigel D, Nilsson O. 1995. A developmental switch sufﬁcient for ﬂower initiation in diverse plants. Nature 377:495–500.
Willmann MR, Poethig RS. 2011. The effect of the floral repressor FLC on the timing and progression of vegetative phase change in Arabidopsis. Development 138: 677-685.
Winter C, Kristiansen G, Kersting S, Roy J, Aust D, Knosel T, Rummele P, Jahnke B, Hentrich V, Ruckert F et al. 2012. Google goes cancer: improving outcome prediction for cancer patients by network-based ranking of marker genes. PLoS computational biology 8: e1002511.
Wollenberg AC, Strasser B, Cerdan PD, Amasino RM. 2008. Acceleration of flowering during shade avoidance in Arabidopsis alters the balance between FLOWERING LOCUS C-mediated repression and photoperiodic induction of flowering. Plant physiology 148: 1681-1694.
Wu JF, Wang Y, Wu SH. 2008. Two new clock proteins, LWD1 and LWD2, regulate Arabidopsis photoperiodic flowering. Plant physiology 148: 948-959.
Wu K, Zhang L, Zhou C, Yu CW, Chaikam V. 2008. HDA6 is required for jasmonate response, senescence and flowering in Arabidopsis. Journal of experimental botany 59: 225-234.
Wu K, Zhang L, Zhou C, Yu CW, Chaikam V. 2008. HDA6 is required for jasmonate response, senescence and flowering in Arabidopsis. Journal of experimental botany 59: 225-234.
Xiao C, Chen F, Yu X, Lin C, Fu YF. 2009. Over-expression of an AT-hook gene, AHL22, delays flowering and inhibits the elongation of the hypocotyl in Arabidopsis thaliana. Plant molecular biology 71: 39-50.
Xu F, Meng T, Li P, Yu Y, Cui Y, Wang Y, Gong Q, Wang NN. 2011. A soybean dual-specificity kinase, GmSARK, and its Arabidopsis homolog, AtSARK, regulate leaf senescence through synergistic actions of auxin and ethylene. Plant Physiol 157: 2131-2153.
Xu J, Zhong X, Zhang Q, Li H. 2010. Overexpression of the GmGAL2 Gene Accelerates Flowering in Arabidopsis. Plant Molecular Biology Reporter 28: 704-711.
Xu L, Menard R, Berr A, Fuchs J, Cognat V, Meyer D, Shen WH. 2009. The E2 ubiquitin-conjugating enzymes, AtUBC1 and AtUBC2, play redundant roles and are involved in activation of FLC expression and repression of flowering in Arabidopsis thaliana. The Plant journal : for cell and molecular biology 57: 279-288.
Xu XM, Rose A, Muthuswamy S, Jeong SY, Venkatakrishnan S, Zhao Q, Meier I. 2007. NUCLEAR PORE ANCHOR, the Arabidopsis homolog of Tpr/Mlp1/Mlp2/megator, is involved in mRNA export and SUMO homeostasis and affects diverse aspects of plant development. The Plant cell 19: 1537-1548.
Yahalom A, Kim TH, Roy B, Singer R, von Arnim AG, Chamovitz DA. 2008. Arabidopsis eIF3e is regulated by the COP9 signalosome and has an impact on development and protein translation. The Plant journal : for cell and molecular biology 53: 300-311.
Yahalom A, Kim TH, Roy B, Singer R, von Arnim AG, Chamovitz DA. 2008. Arabidopsis eIF3e is regulated by the COP9 signalosome and has an impact on development and protein translation. The Plant journal : for cell and molecular biology 53: 300-311.
Yaish MW, Peng M, Rothstein SJ. 2009. AtMBD9 modulates Arabidopsis development through the dual epigenetic pathways of DNA methylation and histone acetylation. The Plant journal : for cell and molecular biology 59: 123-135.
Yamaguchi N, Suzuki M, Fukaki H, Morita-Terao M, Tasaka M, Komeda Y. 2007. CRM1/BIG-mediated auxin action regulates Arabidopsis inflorescence development. Plant & cell physiology 48: 1275-1290.
Yang J, Yang MF, Zhang WP, Chen F, Shen SH. 2011. A putative flowering-time-related Dof transcription factor gene, JcDof3, is controlled by the circadian clock in Jatropha curcas. Plant science : an international journal of experimental plant biology 181: 667-674.
Yano M, Katayose Y, Ashikari M, Yamanouchi U,Monna L, Fuse T, Baba T, Yamamoto K, Umehara Y, Nagamura Y, Sasaki T. 2000. Hd1, a major photoperiod sensitivity quantitative trait locus in rice, is closely related to the Arabidopsis ﬂowering time gene CONSTANS. Plant Cell 12: 2473-2484.
Yant L, Mathieu J, Dinh TT, Ott F, Lanz C, Wollmann H, Chen X, Schmid M. 2010. Orchestration of the floral transition and floral development in Arabidopsis by the bifunctional transcription factor APETALA2. The Plant cell 22: 2156-2170.
Yoo SJ, Chung KS, Jung SH, Yoo SY, Lee JS, Ahn JH. 2010. BROTHER OF FT AND TFL1 (BFT) has TFL1-like activity and functions redundantly with TFL1 in inflorescence meristem development in Arabidopsis. The Plant journal : for cell and molecular biology 63: 241-253.
Yoo SK, Lee JS, Ahn JH. 2006. Overexpression of AGAMOUS-LIKE 28 (AGL28) promotes flowering by upregulating expression of floral promoters within the autonomous pathway. Biochemical and biophysical research communications 348: 929-936.
Yoo SK, Wu X, Lee JS, Ahn JH. 2011. AGAMOUS-LIKE 6 is a floral promoter that negatively regulates the FLC/MAF clade genes and positively regulates FT in Arabidopsis. The Plant journal : for cell and molecular biology 65: 62-76.
Yu CW, Liu X, Luo M, Chen C, Lin X, Tian G, Lu Q, Cui Y, Wu K. 2011. HISTONE DEACETYLASE6 interacts with FLOWERING LOCUS D and regulates flowering in Arabidopsis. Plant Physiol 156: 173-184.
Yu CW, Liu X, Luo M, Chen C, Lin X, Tian G, Lu Q, Cui Y, Wu K. 2011. HISTONE DEACETYLASE6 interacts with FLOWERING LOCUS D and regulates flowering in Arabidopsis. Plant physiology 156: 173-184.
Yu H, Xu Y, Tan EL, Kumar PP. 2002. AGAMOUS-LIKE 24, a dosage-dependent mediator of the flowering signals. Proceedings of the National Academy of Sciences of the United States of America 99: 16336-16341.
Yu JW, Rubio V, Lee NY, Bai S, Lee SY, Kim SS, Liu L, Zhang Y, Irigoyen ML, Sullivan JA et al. 2008. COP1 and ELF3 control circadian function and photoperiodic flowering by regulating GI stability. Molecular cell 32: 617-630.
Yu N, Cai WJ, Wang S, Shan CM, Wang LJ, Chen XY. 2010. Temporal control of trichome distribution by microRNA156-targeted SPL genes in Arabidopsis thaliana. The Plant cell 22: 2322-2335.
Yu N, Cai WJ, Wang S, Shan CM, Wang LJ, Chen XY. 2010. Temporal control of trichome distribution by microRNA156-targeted SPL genes in Arabidopsis thaliana. The Plant cell 22: 2322-2335.
Yu X, Li L, Guo M, Chory J, Yin Y. 2008. Modulation of brassinosteroid-regulated gene expression by Jumonji domain-containing proteins ELF6 and REF6 in Arabidopsis. Proceedings of the National Academy of Sciences of the United States of America 105: 7618-7623.
Yu X, Michaels SD. 2010. The Arabidopsis Paf1c complex component CDC73 participates in the modification of FLOWERING LOCUS C chromatin. Plant Physiol 153: 1074-1084.
Yuceer C, Hsu C-H, Brunner AM, Strauss SH. 2009. Regulation of ﬂowering time in poplar. In: Joshi CP, DiFazio SP (eds) Poplar, Genomics of Industrial Plant Series. Science Publishers, Enﬁeld, NH.
Yun H, Hyun Y, Kang MJ, Noh YS, Noh B, Choi Y. 2011. Identification of regulators required for the reactivation of FLOWERING LOCUS C during Arabidopsis reproduction. Planta 234: 1237-1250.
Zhang S, Hu W, Wang L, Lin C, Cong B, Sun C, Luo D. 2005. TFL1/CEN-like genes control intercalary meristem activity and phase transition in rice. Plant Science 168: 1393-1408.
Zhang S, Yang C, Peng J, Sun S, Wang X. 2009. GASA5, a regulator of flowering time and stem growth in Arabidopsis thaliana. Plant molecular biology 69: 745-759.
Zhang S, Yang C, Peng J, Sun S, Wang X. 2009. GASA5, a regulator of flowering time and stem growth in Arabidopsis thaliana. Plant molecular biology 69: 745-759.
Zheng BS, Chu HL, Jin SH, Huang YJ, Wang ZJ, Chen M, Huang JQ. 2010. cDNA-AFLP analysis of gene expression in hickory (Carya cathayensis) during graft process. Tree physiology 30: 297-303.
Zhu QH, Helliwell CA. 2011. Regulation of flowering time and floral patterning by miR172. Journal of experimental botany 62: 487-495.
Zhu Y, Nomura T, Xu Y, Zhang Y, Peng Y, Mao B, Hanada A, Zhou H, Wang R, Li P et al. 2006. ELONGATED UPPERMOST INTERNODE encodes a cytochrome P450 monooxygenase that epoxidizes gibberellins in a novel deactivation reaction in rice. The Plant cell 18: 442-456.
Zik M. 2002. Global Identification of Target Genes Regulated by APETALA3 and PISTILLATA Floral Homeotic Gene Action. The Plant Cell Online 15: 207-222.
Zuo Z, Liu H, Liu B, Liu X, Lin C. 2011. Blue light-dependent interaction of CRY2 with SPA1 regulates COP1 activity and floral initiation in Arabidopsis. Current biology : CB 21: 841-847.
