# Supplementary material for: Use of transcriptome sequencing to understand the pistillate flowering in hickory (Carya cathayensis Sarg.)
Source: BMC Genomics. 2013 Oct 10;14:691. doi: 10.1186/1471-2164-14-691 (PMC3853572; doi:10.1186/1471-2164-14-691)
Supplement: Additional file 5: Table S4 — Enrichment GO anotation of genes in co-expression network. [file 1471-2164-14-691-S5.xlsx]

## Sheet: Sheet1
	Table S4: Enrichment GO anotation of genes in co-expression network
	Enrichment GO term	Enrichment GO name	Genes
	GO:0003006	reproductive developmental process	AP2	CUL4	CcLFY	FVE	GI	SPL3	SYD	s1_contig23103	NUA	STM	s1_contig21132	s1_contig15656	AGL24	AGL31	ELF8	EMF1	MAF1	VIP4	VIP5	s2_contig24617	FD	FLD	FPA	PFT1	PGI1	WNK8	MSI1	s1_contig04635	FY	ZLL	s1_contig00292	s1_contig01256	s1_contig23022	s2_contig15693	ELF6	COL9	s1_contig15600	s1_contig16966	CCR2	LAC8	PRMT10	SSRP1	ADG1	COP1	ELF4	MBD9	CCA1
	GO:0006807	nitrogen compound metabolic process	s1_contig22764	s1_contig00235	s1_contig22764	s2_contig18725	s2_contig08976	s2_contig15860	s1_contig06981	AGL24	CCA1	ELF8	FD	PFT1	VIP5	FPA	s1_contig06730	s1_contig11469	FY	s1_contig07625	s1_contig14414	s1_contig17901	EMF1	PRR7	s1_contig14672	SRT1	FCA	CCR2	AGL31	AP2	CDF2	COL9	ELF6	GI	IDD2	MAF1	MBD9	NY-YB3	PHYA	SAC51	SNZ	s1_contig01588	s1_contig05041	s1_contig10016	s1_contig15600	s1_contig15656	s1_contig17888	s2_contig15561	s2_contig22884
	GO:0006810	transport	s1_contig01659	s1_contig05781	s1_contig11371	s1_contig23650	s1_contig02225	s1_contig07626	s1_contig13578	s1_contig02236	AGL24	s2_contig05841	s1_contig09349	s1_contig09426	CCR2	s2_contig24617	NUA	s1_contig01256	s1_contig09837	s2_contig14766	s1_contig00304	s1_contig13131	s1_contig19099	s1_contig05125	s1_contig08851	s1_contig19585	AtSUC3	s1_contig06693	s1_contig17939
	GO:0006950	response to stress	AtSUC3	SYD	s1_contig10359	s1_contig15007	s1_contig09727	s1_contig22514	EBS	s1_contig10248	COP1	CUL4	FVE	s1_contig00292	AGL24	SKB1	AGL31	s1_contig06693	s1_contig15600	PFT1	s2_contig24617	s1_contig04602	s1_contig25246	CCA1	CCR2	GI	VIN3	s1_contig22872	VIP4	RGL2	VTC1	s1_contig02491	s1_contig22164	s1_contig03493	ZLL	s2_contig19960
	GO:0006955	immune response	ELF6	GI	COL9	s1_contig03493	ZLL	s2_contig19960	RGL2	SPY	s1_contig09727	CUL4	AGL31	AGL24	SKB1	s1_contig22514	s1_contig06693	s1_contig15600	PFT1	EBS	s2_contig24617	CCR2	s1_contig10359	s1_contig10248	s1_contig19278
	GO:0006996	organelle organization	s1_contig11371	s1_contig11852	MSI1	SYD	s1_contig15412	ELF8	EMF1	MBD9	FLD	ELF6	s1_contig04635	s2_contig11788
	GO:0007017	microtubule-based process	s1_contig04635	CCA1	EMF1	PRR7	s1_contig14672	SRT1	FCA	FPA	NUA	STM	s2_contig22884	AGL24	CcLFY	RGL2	SPY	s1_contig09727	s1_contig01256
	GO:0007154	cell communication	s1_contig19278	s1_contig18943	RGL2	SPY	ELF4	PRR7	s1_contig09426	s1_contig14672	PHYA	EBS	s2_contig24617	s2_contig14766	PFT1	s1_contig23022	CUL4	s1_contig09837	s1_contig04602	CcLFY	s1_contig07005	s1_contig17544	HTH
	GO:0007275	multicellular organismal development	MSI1	SNZ	s1_contig01256	s1_contig15656	s1_contig16966	SYD	s1_contig15412	AP2	s1_contig04635	s1_contig00292	SPL3	s1_contig15600	s2_contig14766	RGL2	COP1	CUL4	PHYA	s2_contig15552	GI	FD	FLD	FPA	PFT1	PGI1	WNK8	CCR2	LAC8	PRMT10	SSRP1	ADG1	ELF4	MAF1	MBD9	CCA1	CcLFY	FVE	s1_contig23103	NUA	STM	s1_contig21132	AGL24	AGL31	ELF8	EMF1	VIP4	VIP5	s2_contig24617
	GO:0007623	circadian rhythm	CCA1	CCR2	CKA2	COL9	GI	PRR7	s1_contig13620	s1_contig14672	s1_contig17544	s1_contig23103	ELF4	COP1	s1_contig22279
	GO:0009058	biosynthetic process	VTC1	s1_contig01057	s2_contig08976	STM	CCA1	EMF1	PRR7	s1_contig14672	SRT1	FCA	FPA	s2_contig14766	AGL24	ELF8	FD	PFT1	VIP5	s1_contig12725	AGL31	AP2	CDF2	COL9	ELF6	GI	IDD2	MAF1	MBD9	NY-YB3	PHYA	SAC51	SNZ	s1_contig01588	s1_contig05041	s1_contig10016	s1_contig15600	s1_contig15656	s1_contig17888	s2_contig15561	s2_contig22884	s1_contig01610	EBS	s1_contig16966	ADG1	VTC1	s1_contig06677	s1_contig25191	EIF3G1
	GO:0009605	response to external stimulus	AtSUC3	SYD	s1_contig10359	s1_contig15007	COP1	ELF4	s1_contig22279	s1_contig23103	PFT1	PHYA	s1_contig04635
	GO:0009628	response to abiotic stimulus	s1_contig09091	ELF4	FD	s1_contig23103	CCA1	CUL4	ADG1	COP1	MAF1	MBD9	WNK8	ELF6	GI	COL9	PFT1	PHYA	s1_contig22279	FVE	PRR7	s1_contig09426	s1_contig14672	ZLL	s2_contig15552	CCR2	s1_contig04602	s1_contig25246	RGL2	VTC1	s1_contig02491	s1_contig04635	s1_contig06693	VIN3	s1_contig22872	AGL24	SKB1	AGL31	VIP4
	GO:0009653	anatomical structure morphogenesis	s1_contig15656	MSI1	FVE	s1_contig01256	s1_contig04292	MBD9	ZLL	SYD	s1_contig15412	AP2	STM	s2_contig22884	s1_contig04635
	GO:0009719	response to endogenous stimulus	CCA1	ZLL	s1_contig07184	s1_contig23022	s2_contig24617	s1_contig04292	ELF6	s1_contig19278	AGL24	RGL2	s1_contig15600	CcLFY	SPY	CUL4	s1_contig04602	s1_contig04661	s1_contig10359	s2_contig20024	VTC1	s1_contig15007	PFT1
	GO:0009790	embryonic development	FCA	FPA	s1_contig01256	FY	MSI1	ZLL	s1_contig00292	s1_contig04635	s1_contig23022	s2_contig15693	CUL4	s1_contig15656
	GO:0009791	post-embryonic development	SPL3	s1_contig15600	s2_contig14766	RGL2	COP1	CUL4	PHYA	s2_contig15552	GI	FD	FLD	FPA	PFT1	PGI1	SPL3	WNK8	CCR2	LAC8	PRMT10	SSRP1	ADG1	ELF4	MAF1	MBD9	CCA1	AP2	CcLFY	FVE	SYD	s1_contig23103	NUA	STM	s1_contig21132	s1_contig15656	AGL24	AGL31	ELF8	EMF1	VIP4	VIP5	s2_contig24617	ELF6	COL9	FCA	FY	MSI1	SKB1
	GO:0010228	vegetative to reproductive phase transition	CCR2	FLD	FPA	LAC8	PRMT10	SSRP1	WNK8	ADG1	COP1	ELF4	MAF1	MBD9	CUL4	CCA1
	GO:0019222	regulation of metabolic process	AGL24	CCA1	ELF8	FD	PFT1	VIP5	s2_contig14766	NUA	EMF1	PRR7	s1_contig14672	SRT1	FCA	FPA	s1_contig12725	AGL31	AP2	CDF2	COL9	ELF6	GI	IDD2	MAF1	MBD9	NY-YB3	PHYA	SAC51	SNZ	s1_contig01588	s1_contig05041	s1_contig10016	s1_contig15600	s1_contig15656	s1_contig17888	s2_contig15561	s2_contig22884	SYD	s1_contig15412	ZLL	MSI1
	GO:0022414	reproductive process	s1_contig21132	s2_contig17393	s1_contig00292	AP2	CUL4	CcLFY	FVE	GI	SPL3	SYD	s1_contig23103	NUA	STM	s1_contig15656	AGL24	AGL31	ELF8	EMF1	MAF1	VIP4	VIP5	s2_contig24617	FD	FLD	FPA	PFT1	PGI1	WNK8	MSI1	s1_contig04635	FY	ZLL	s1_contig01256	s1_contig23022	s2_contig15693	ELF6	COL9	s1_contig15600	s1_contig16966	CCR2	LAC8	PRMT10	SSRP1	ADG1	COP1	ELF4	MBD9
	GO:0035074	pupation	AGL24	AtPRP39	CDF2	s1_contig09727	AGL31	ELF8	EMF1	MAF1	NUA	VIP4	VIP5	s2_contig24617	ELF6	RGL2	CUL4	COL9	STM	s2_contig22884	AGL24	CcLFY	s1_contig12725	s1_contig22514	SPL3	GI	FD	FLD	FPA	PFT1	PGI1	WNK8	ELF4	FCA	FY	MSI1	SKB1	s1_contig15600
	GO:0042221	response to chemical stimulus	s1_contig04602	s1_contig25246	CCA1	VTC1	s1_contig10359	s1_contig15007	s1_contig23022	PFT1	RGL2	VIN3	s1_contig22164	GI	EBS	CUL4	PHYA	CCR2	s1_contig00292	s1_contig02491	s1_contig09426	s1_contig13083	s1_contig14805	LAC8	ZLL	s1_contig07184	s2_contig24617	s1_contig04292	ELF6	s1_contig19278	AGL24	s1_contig15600	CcLFY	SPY	s1_contig04661	s2_contig20024
	GO:0042440	pigment metabolic process	s1_contig01610	s1_contig22422	AGL24	CCA1	ELF8	FD	PFT1	VIP5	COP1	EBS
	GO:0043170	macromolecule metabolic process	EBS	s1_contig22764	s1_contig10757	s1_contig13083	s1_contig23103	s1_contig24231	s1_contig14842	CCA1	EMF1	PRR7	s1_contig14672	SRT1	FCA	FPA	AGL24	ELF8	FD	PFT1	VIP5	ZLL	EBS	s1_contig16966	AGL31	AP2	CDF2	COL9	ELF6	GI	IDD2	MAF1	MBD9	NY-YB3	PHYA	SAC51	SNZ	s1_contig01588	s1_contig05041	s1_contig10016	s1_contig15600	s1_contig15656	s1_contig17888	s2_contig15561	s2_contig22884	ADG1	VTC1	s1_contig25191	EIF3G1
	GO:0044237	cellular metabolic process	STM	s1_contig04670	COP1	EBS	CCA1	EMF1	PRR7	s1_contig14672	SRT1	FCA	FPA	NUA	s1_contig04602	s1_contig01610	s1_contig09888	HTH	s1_contig04292	s2_contig14766	s1_contig10359	s1_contig06693	s1_contig04393	VTC1	s2_contig18725	s2_contig08976	s2_contig15860	s1_contig06981	s1_contig17033	AGL24	ELF8	FD	PFT1	VIP5	s1_contig16966	AGL31	AP2	CDF2	COL9	ELF6	GI	IDD2	MAF1	MBD9	NY-YB3	PHYA	SAC51	SNZ	s1_contig01588
	GO:0044238	primary metabolic process	AGL24	CCA1	ELF8	FD	PFT1	VIP5	s2_contig14766	NUA	EMF1	PRR7	s1_contig14672	SRT1	FCA	FPA	s1_contig12725	AGL31	AP2	CDF2	COL9	ELF6	GI	IDD2	MAF1	MBD9	NY-YB3	PHYA	SAC51	SNZ	s1_contig01588	s1_contig05041	s1_contig10016	s1_contig15600	s1_contig15656	s1_contig17888	s2_contig15561	s2_contig22884	s1_contig06730	s1_contig11469	FY	s1_contig07625	s1_contig14414	s1_contig17901	CCR2	s2_contig15693	MSI1	COP1	CUL4
	GO:0048518	positive regulation of biological process	s1_contig19278	AGL24	CCA1	ELF8	FD	PFT1	VIP5	MSI1	s1_contig22514	ELF4	EBS	s2_contig24617	GI	SKB1	FLD	FPA	PGI1	SPL3	WNK8
	GO:0048519	negative regulation of biological process	s1_contig09727	CCA1	AGL31	ELF8	EMF1	MAF1	NUA	VIP4	VIP5	s2_contig24617	ELF6	RGL2	CUL4	COL9	STM	s2_contig22884	AGL24	CcLFY	PRR7	s1_contig14672	SRT1	FCA	FPA	SPY	ZLL
	GO:0048523	negative regulation of cellular process	CCA1	EMF1	PRR7	s1_contig14672	SRT1	FCA	FPA	NUA	STM	s2_contig22884	AGL24	CcLFY	RGL2	SPY	s1_contig09727
	GO:0048583	regulation of response to stimulus	ELF6	GI	COL9	AGL24	SKB1	AGL31	s1_contig09727	s1_contig22514	s1_contig06693	s1_contig15600	PFT1	EBS	s2_contig24617	RGL2	SPY	CUL4	s1_contig19278
	GO:0048856	anatomical structure development	s1_contig00292	s1_contig15656	MSI1	FVE	s1_contig01256	s1_contig04292	MBD9	ZLL	SYD	s1_contig15412	AP2	STM	s2_contig22884	s1_contig04635	NUA	s1_contig21132	s1_contig12725	AGL24	AtPRP39	CDF2	CcLFY	EMF1	s1_contig10359	s1_contig07184	s1_contig19391	CUL4	s1_contig16966	s1_contig04602	s1_contig09251	GI	SPL3	s1_contig23103	AGL31	ELF8	MAF1	VIP4	VIP5	s2_contig24617	FD	FLD	FPA	PFT1	PGI1	WNK8	FY	s1_contig23022	s2_contig15693
	GO:0048869	cellular developmental process	s1_contig01256	s1_contig04292	FVE	AP2	ZLL	STM	s2_contig22884	AGL24	CcLFY	MSI1
	GO:0048897	myelination of lateral line nerve axons	s1_contig09727	AGL31	ELF8	EMF1	MAF1	NUA	VIP4	VIP5	s2_contig24617	ELF6	RGL2	CUL4	COL9	STM	s2_contig22884	AGL24	CcLFY
	GO:0050789	regulation of biological process	s1_contig01256	s1_contig09727	s1_contig12725	s1_contig22514	s1_contig18943	s1_contig19278	RGL2	SPY	ELF4	PRR7	s1_contig09426	s1_contig14672	PHYA	EBS	s2_contig24617	s2_contig14766	PFT1	s1_contig23022	CUL4	s1_contig09837	s1_contig04602	CcLFY	s1_contig07005	s1_contig17544	AGL24	CCA1	ELF8	FD	VIP5	MSI1	EMF1	SRT1	FCA	FPA	NUA	STM	s2_contig22884	AGL31	AP2	CDF2	COL9	ELF6	GI	IDD2	MAF1	MBD9	NY-YB3
	GO:0050793	regulation of developmental process	AGL24	AtPRP39	CDF2	s1_contig09727	AGL31	ELF8	EMF1	MAF1	NUA	VIP4	VIP5	s2_contig24617	ELF6	RGL2	CUL4	COL9	STM	s2_contig22884	AGL24	CcLFY	s1_contig12725	s1_contig22514	SPL3	GI	FD	FLD	FPA	PFT1	PGI1	WNK8	ELF4	FCA	FY	MSI1	SKB1	s1_contig15600
	GO:0050794	regulation of cellular process	s1_contig01256	s1_contig09727	s1_contig12725	s1_contig22514	s1_contig18943	s1_contig19278	RGL2	SPY	ELF4	PRR7	s1_contig09426	s1_contig14672	PHYA	EBS	s2_contig24617	s2_contig14766	PFT1	s1_contig23022	CUL4	s1_contig09837	s1_contig04602	CcLFY	s1_contig07005	s1_contig17544	AGL24	CCA1	ELF8	FD	VIP5	MSI1	EMF1	SRT1	FCA	FPA	NUA	STM	s2_contig22884	AGL31	AP2	CDF2	COL9	ELF6	GI	IDD2	MAF1	MBD9	NY-YB3
	GO:0050878	regulation of body fluid levels	RGL2	STM	s2_contig22884	AGL24	AtPRP39	CDF2	SPL3	ELF6	AGL31	ELF8	EMF1	MAF1	NUA	VIP4	VIP5	s2_contig24617	CUL4	COL9	GI	FD	FLD	FPA	PFT1	PGI1	WNK8	ELF4	FCA	FY	MSI1	SKB1	s1_contig15600
	GO:0051093	negative regulation of developmental process	s1_contig09727	AGL31	ELF8	EMF1	MAF1	NUA	VIP4	VIP5	s2_contig24617	ELF6	RGL2	CUL4	COL9	STM	s2_contig22884	AGL24	CcLFY
	GO:0051234	establishment of localization	s1_contig01659	s1_contig05781	s1_contig11371	s1_contig23650	s1_contig02225	s1_contig07626	s1_contig13578	s1_contig02236	AGL24	s2_contig05841	s1_contig09349	s1_contig09426	CCR2	s2_contig24617	NUA	s1_contig01256	s1_contig09837	s2_contig14766	s1_contig00304	s1_contig13131	s1_contig19099	s1_contig05125	s1_contig08851	s1_contig19585	AtSUC3	s1_contig06693	s1_contig17939
	GO:0051239	regulation of multicellular organismal process	RGL2	STM	s2_contig22884	AGL24	AtPRP39	CDF2	SPL3	ELF6	AGL31	ELF8	EMF1	MAF1	NUA	VIP4	VIP5	s2_contig24617	ELF6	RGL2	CUL4	COL9	ELF6	GI	FD	FLD	FPA	PFT1	PGI1	SPL3	WNK8	ELF4	FCA	FD	FY	MAF1	MSI1	PFT1	SKB1	AGL31	ELF8	EMF1	MAF1	NUA	VIP4	VIP5	s2_contig24617	FD	FLD
	GO:0051716	cellular response to stimulus	ELF4	PRR7	s1_contig09426	s1_contig14672	PHYA	RGL2	s1_contig09727	s1_contig22514	EBS	s1_contig10248	COP1	CUL4	FVE	s1_contig00292	PFT1	s1_contig23022	s1_contig19278	SPY	s1_contig04602	CcLFY
	GO:0065008	regulation of biological quality	STM	s2_contig22884	AGL24	CcLFY	s1_contig02225	s1_contig01256	STM	ZLL	s1_contig04292	ELF6	FVE	SAC51	s1_contig20065	s2_contig19960
[truncated: 57 more columns]
