# Supplementary material for: Use of transcriptome sequencing to understand the pistillate flowering in hickory (Carya cathayensis Sarg.)
Source: BMC Genomics. 2013 Oct 10;14:691. doi: 10.1186/1471-2164-14-691 (PMC3853572; doi:10.1186/1471-2164-14-691)
Supplement: Additional file 6: Table S5 — Potential genes involved in hickory flower development. [file 1471-2164-14-691-S6.xlsx]

## Sheet: Sheet1
	Table S5: Potential genes involved in hickory flower development
	Gene Name	Co-expressed Floral Genes	Function / Function module	MR Value	PCC
	s1_contig00292	SKB1	Response to stress	6.32	-0.8845
		LAC8	Reproductive development process	12.37	0.9201
			Reproductive process
			response to chemical stimulus
			anatomical structure development
	s1_contig01256	SPL3	Reproductive development process	13.56	-0.9453
			Reproductive process
			anatomical structure development
	s1_contig04292	NUA	anatomical structure development	19.08	-0.9146
	s1_contig04635	CcAP1	Reproductive process	16.88	0.962
	s1_contig09251	ELF4	anatomical structure development	24.49	0.9083
	s1_contig09426	COP1	response to abiotic stimulus	19.62	-0.9868
			response to chemical stimulus
			cellular response to stimulus
	s1_contig09727	VIP4	Response to stress	10.95	0.9119
			regulation of developmental process
	s1_contig10248	CCA1	Response to stress	11.31	0.9095
		MAF1	Response to stress	19.44	-0.8692
	s1_contig12725	SYD	anatomical structure development	26.32	-0.8493
			regulation of developmental process
	s1_contig13083	SPY	response to chemical stimulus	2	0.9929
	s1_contig14672	VIP4	response to abiotic stimulus	3.87	-0.9441
	s1_contig15656	IDD2	Reproductive process	25.75	0.9144
	s1_contig16966	CCR2	Reproductive development process	8.36	0.9626
			Reproductive process
			anatomical structure development
		ELF4	Reproductive development process	22.63	-0.9319
			Reproductive process
			anatomical structure development
	s1_contig21132	COL9	Reproductive development process	22.06	0.9587
			Reproductive process
			anatomical structure development
		EMF1	Reproductive development process	23.69	0.952
			Reproductive process
			anatomical structure development
	s1_contig22279	CKA2	Circadian rhythm	7.75	-0.9477
	s1_contig22514	FD	regulation of developmental process	12.65	-0.9357
	s1_contig22872	MAF1	response to abiotic stimulus	22.45	0.8984
		SAC51	response to abiotic stimulus	28.98	0.8802
	s1_contig23022	ADG1	Reproductive development process	2.83	-0.9908
			Reproductive process
			anatomical structure development
		EMF1	Reproductive development process	4.58	-0.9823
			Reproductive process
			anatomical structure development
	s2_contig19960	CCA1	Response to stress	12	0.8744
	s2_contig22884	CCR2	anatomical structure development	25.8	0.9227
			regulation of developmental process
	s2_contig24617	EMF1	Reproductive development process	23.24	-0.941
			Reproductive process
			anatomical structure development
			regulation of developmental process
	s1_contig12885	MAF1	Module6	18.44	-0.8974
		SAC51		19.9	-0.8462
	s1_contig12100	MAF1	Module6	30.33	-0.8796
		SAC51		16.97	-0.8725
	s1_contig11921	WNK8	Module3	38.57	-0.9133
		EMF1		43.36	-0.9502
	s1_contig18947	EMF1	Module3	10.25	0.9602
		COL9		35.65	0.9448
	s1_contig05229	EMF1	Module3	18.03	0.9612
		COL9		9.95	0.9638
	s2_contig25763	COP1	Module7	12.68	-0.9765
		VIC1		36.98	0.9922
