# Supplementary material for: Use of transcriptome sequencing to understand the pistillate flowering in hickory (Carya cathayensis Sarg.)
Source: BMC Genomics. 2013 Oct 10;14:691. doi: 10.1186/1471-2164-14-691 (PMC3853572; doi:10.1186/1471-2164-14-691)
Supplement: Additional file 10: Table S6 — Comparison of flowering regulatory network in four species. [file 1471-2164-14-691-S10.xlsx]

## Sheet: Sheet1
Table S7 Comparison of flowering regulatory network in four species
woody plant	herbaceous species	herbaceous species	woody plant
hickory	Arabidopsis	rice	Populus
	PHYB	PHYB
GI	GI	OsGI
	CO	Hd1	PtCO
CcFT	FT	Hd3a	PtFT1
	FT	RFT1	PtFT2
		Ehd1
	TFL1	RCN1	PopCEN1
	FLC		PtFLC2
			PtFD1
CcLFY	LFY	RFL	PTLF
CcAP1	AP1	OsMADS14	PTAP1-2
		OsMADS15	PTAP1-1
	SEP		SEP1/2/3
	AP3		PTD
	AG		PTAG1
			PTAG2
	SOC1	OsMADS50
	SOC1	OsMADS56
